# Supplementary material for: Decoding the therapeutic potential mechanism of Cornus officinalis in Parkinson’s disease: a network pharmacology insight
Source: Front Pharmacol. 2025 Dec 1;16:1714796. doi: 10.3389/fphar.2025.1714796 (PMC12702959; doi:10.3389/fphar.2025.1714796)
Supplement: Supplementary file 1 [file Supplementaryfile1.zip]

Archive with 5 entries (5 files):
- Supplementary Figure.docx
- Table S1 - 185 targets Derived from Venn Diagram Analysis.xlsx
- Table S2 - Targets Derived from MCODE Analysis.xlsx
- Table S3 - GO and KEGG Enrichment Analysis.xlsx
- Table S4 - Reactome Pathway Significantly Enriched.xlsx
