# Supplementary material for: Decoding the therapeutic potential mechanism of Cornus officinalis in Parkinson’s disease: a network pharmacology insight
Source: Front Pharmacol. 2025 Dec 1;16:1714796. doi: 10.3389/fphar.2025.1714796 (PMC12702959; doi:10.3389/fphar.2025.1714796)
Supplement: Supplementary file 1 [file Supplementaryfile1.zip › Table S1 - 185 targets Derived from Venn Diagram Analysis.xlsx]

## Sheet: Sheet 1
id
TNNC1
CDK5R1
ITGAV
ITGB3
TNNT2
TNNI3
CDK5
NR1H3
SHBG
HMGCR
CYP17A1
SREBF2
CYP19A1
AR
CYP51A1
RORA
ESR1
ESR2
PTPN1
CYP2C19
ACHE
SERPINA6
G6PD
SLC6A2
SLC6A4
NR1I3
FAAH
PTGES
HSD11B1
PTGS2
ALOX5
PRKCA
PPARA
TERT
FABP3
FABP5
FABP1
NR3C1
CNR2
SQLE
PRMT1
GLI2
GLI1
DNM1
APP
CETP
TRPV1
SPHK2
NPY5R
RORB
NR1H2
PRCP
ACACB
FDFT1
HCRTR2
CHRM2
SRC
RARA
SOAT1
PDE5A
HTR2B
ADRA2B
RARB
RXRA
ADORA3
MAPK14
MAPK1
PLA2G2A
HRH2
SERPINE1
PTPN2
BACE1
AKR1B1
HSP90AA1
TDP1
LGALS3
LGALS9
VCP
IMPDH1
FHIT
ADORA2A
CYP2D6
CYP2C9
CYP3A4
ABCB1
PARP1
CFD
PFKFB3
TYK2
HCRTR1
ADORA1
PIM1
NOX4
PLG
CYP1B1
ABCC1
EGFR
XDH
CA2
CA7
CA12
CA4
JAK1
MDM2
EPHX2
ACVRL1
NR3C2
KDR
JAK3
ROCK2
ROCK1
LIMK1
VDR
LCK
F2
IGFBP3
SLC29A1
PRKCZ
PRKACA
ASNS
GAA
CA14
HCAR2
FOLH1
ADRA2A
BCHE
ADRA2C
HTR2A
OPRD1
DRD2
HTR1A
ADRA1A
HTR6
ADRA1D
ADRA1B
PDE10A
SCN5A
DRD3
CNR1
PTGS1
PPARG
PPARD
FLT1
PRKCD
CTSL
OPRK1
PIK3CD
PIK3CB
PIK3CG
PIK3CA
MMP13
BRAF
AGTR1
TNF
IL2
HIF1A
PRKCG
PRKCB
TP53
RPS6KA3
AKR1C2
ADRB2
CHRM3
KCNH2
D1R
CHRM1
GABRA2
CHRM4
GABRA5
CHRNA2
OPRM1
GABRA1
CHRNA7
BAX
TGFB1
PON1
MAP2
ADH1C
IGHG1
DAT
PLAUR
LTA4H
MAOB
MAOA
DPP4
