# Supplementary material for: Decoding the therapeutic potential mechanism of Cornus officinalis in Parkinson’s disease: a network pharmacology insight
Source: Front Pharmacol. 2025 Dec 1;16:1714796. doi: 10.3389/fphar.2025.1714796 (PMC12702959; doi:10.3389/fphar.2025.1714796)
Supplement: Supplementary file 1 [file Supplementaryfile1.zip › Table S2 - Targets Derived from MCODE Analysis.xlsx]

## Sheet: Sheet1
name
FLT1
NR3C1
SRC
MAPK14
PTGS2
PARP1
APP
HSP90AA1
TGFB1
EGFR
TP53
ESR2
HIF1A
TERT
BRAF
MAPK1
AR
ESR1
PPARG
TNF
MDM2
IL2
PRKCB
JAK3
ROCK1
PIK3CB
PIK3CA
LCK
PIK3CD
ITGB3
PRKCD
PRKCZ
PTPN1
ITGAV
ABCB1
JAK1
KDR
PPARA
NOX4
PLAUR
PIK3CG
TYK2
PRKCA
SERPINE1
ROCK2
PRKACA
LGALS3
PLG
HTR1A
NR1H3
DRD3
HTR2B
SREBF2
SLC6A4
G6PD
DRD2
CYP3A4
HMGCR
CYP2D6
MAOB
PLA2G2A
CYP2C19
EPHX2
CHRM2
ALOX5
CYP2C9
BCHE
CHRNA2
ACHE
ADRA1D
ADRA2C
ADRA1B
ADRA2B
PRKCG
