# Supplementary material for: Decoding the therapeutic potential mechanism of Cornus officinalis in Parkinson’s disease: a network pharmacology insight
Source: Front Pharmacol. 2025 Dec 1;16:1714796. doi: 10.3389/fphar.2025.1714796 (PMC12702959; doi:10.3389/fphar.2025.1714796)
Supplement: Supplementary file 1 [file Supplementaryfile1.zip › Table S3 - GO and KEGG Enrichment Analysis.xlsx]

## Sheet: Sheet 1
ONTOLOGY	ID	Description	GeneRatio	BgRatio	pvalue	p.adjust	qvalue	geneID	Count
BP	GO:0043410	positive regulation of MAPK cascade	36/180	491/18800	8.79051e-22	2.99325e-18	1.40035e-18	KDR/EGFR/SRC/OPRM1/TNF/PRKCA/BRAF/APP/DRD2/CHRNA7/XDH/TGFB1/ADORA1/ADRB2/HTR2A/LGALS9/ADRA1A/ADRA2A/ADRA1B/ADRA1D/ADRA2B/ADRA2C/HTR2B/NOX4/HCRTR1/NPY5R/PTPN1/AR/PLA2G2A/PRMT1/ROCK1/ROCK2/PIK3CG/PDE5A/FLT1/PRKCZ	36
BP	GO:1903522	regulation of blood circulation	28/180	260/18800	1.59634e-21	2.99325e-18	1.40035e-18	MDM2/KCNH2/PTGS2/TNF/FAAH/DRD2/CHRM2/HTR1A/ADORA1/ADORA3/HTR2A/IL2/PRKACA/ADRA1A/ADRA2A/ADRA1B/ADRA1D/ADRA2B/AGTR1/ADRA2C/CHRM3/PIK3CG/TNNI3/TRPV1/PDE5A/SCN5A/TNNT2/HRH2	28
BP	GO:0003018	vascular process in circulatory system	28/180	263/18800	2.18805e-21	2.99325e-18	1.40035e-18	ABCB1/SLC6A4/PTGS2/SRC/ABCC1/TNF/SLC29A1/FAAH/PPARD/HTR1A/ADORA2A/TGFB1/ADORA1/ADRB2/HTR2A/ADRA1A/ADRA2A/ADRA1B/ADRA1D/ADRA2B/AGTR1/ADRA2C/CHRM3/HTR2B/FABP5/ROCK1/ROCK2/HRH2	28
BP	GO:0035296	regulation of tube diameter	22/180	141/18800	1.17964e-20	9.47083e-18	4.4308e-18	SLC6A4/PTGS2/TNF/FAAH/PPARD/HTR1A/ADORA2A/ADORA1/ADRB2/HTR2A/ADRA1A/ADRA2A/ADRA1B/ADRA1D/ADRA2B/AGTR1/ADRA2C/CHRM3/HTR2B/ROCK1/ROCK2/HRH2	22
BP	GO:0097746	blood vessel diameter maintenance	22/180	141/18800	1.17964e-20	9.47083e-18	4.4308e-18	SLC6A4/PTGS2/TNF/FAAH/PPARD/HTR1A/ADORA2A/ADORA1/ADRB2/HTR2A/ADRA1A/ADRA2A/ADRA1B/ADRA1D/ADRA2B/AGTR1/ADRA2C/CHRM3/HTR2B/ROCK1/ROCK2/HRH2	22
BP	GO:0035150	regulation of tube size	22/180	142/18800	1.38462e-20	9.47083e-18	4.4308e-18	SLC6A4/PTGS2/TNF/FAAH/PPARD/HTR1A/ADORA2A/ADORA1/ADRB2/HTR2A/ADRA1A/ADRA2A/ADRA1B/ADRA1D/ADRA2B/AGTR1/ADRA2C/CHRM3/HTR2B/ROCK1/ROCK2/HRH2	22
BP	GO:0008202	steroid metabolic process	29/180	323/18800	4.79213e-20	2.80956e-17	1.31441e-17	PON1/CYP2C9/HMGCR/CYP2C19/TNF/ESR1/CYP1B1/CYP2D6/CYP3A4/CYP51A1/PPARD/G6PD/SREBF2/APP/AGTR1/AKR1B1/AKR1C2/HSD11B1/CYP17A1/EPHX2/CETP/SOAT1/CYP19A1/RXRA/SERPINA6/CYP27B1/SQLE/FDFT1/RORA	29
BP	GO:0099177	regulation of trans-synaptic signaling	31/180	430/18800	1.33603e-18	6.85381e-16	3.20646e-16	SLC6A4/PTGS2/SRC/TNF/PRKCB/ACHE/APP/DRD2/CDK5/CHRNA7/ADORA2A/BACE1/ADORA1/ADRB2/HTR2A/PRKACA/CNR1/CNR2/DRD3/ADRA1A/ADRA2A/PRKCG/MAPK1/NPY5R/FABP5/BCHE/DNM1/CA2/RARA/CA7/PRKCZ	31
BP	GO:0019216	regulation of lipid metabolic process	28/180	339/18800	2.06123e-18	9.39923e-16	4.3973e-16	PTGS2/SRC/TNF/SPHK2/ACACB/PPARG/PPARD/PPARA/FABP3/TGFB1/ADORA1/HTR2A/CNR1/ADRA2A/AGTR1/PRKCD/HTR2B/F2/FABP5/EPHX2/PIK3CG/NR1H2/NR1H3/HCAR2/CYP27B1/FABP1/FLT1/RORA	28
BP	GO:0003012	muscle system process	31/180	449/18800	4.61236e-18	1.7853e-15	8.35226e-16	KCNH2/PARP1/PTGS2/TNF/PRKCA/PPARG/G6PD/PPARA/DRD2/CHRM2/ADORA1/ADRB2/HTR2A/PRKACA/ADRA1A/ADRA2A/ADRA1B/ADRA2B/ADRA2C/CHRM3/HTR2B/ROCK1/PIK3CA/ROCK2/PIK3CG/TNNI3/TRPV1/PDE5A/SCN5A/TNNT2/TNNC1	31
BP	GO:0050878	regulation of body fluid levels	29/180	382/18800	4.78515e-18	1.7853e-15	8.35226e-16	SRC/PRKCA/HIF1A/SLC29A1/SLC6A3/DRD2/CHRM1/ADORA2A/XDH/ADORA1/PRKACA/ADRA2A/ADRA2B/ADRA2C/CHRM3/PRKCD/SERPINE1/F2/AKR1B1/ITGB3/PLG/PIK3CA/MAPK14/PIK3CB/PIK3CG/NR1H2/NR1H3/LCK/PLAUR	29
BP	GO:1901652	response to peptide	32/180	491/18800	6.82227e-18	2.33322e-15	1.09156e-15	MDM2/TP53/PARP1/PTGS2/SRC/ABCC1/TNF/CYP1B1/LTA4H/PRKCB/PPARG/PPARA/APP/CDK5/CHRNA7/BACE1/ADRB2/AGTR1/PRKCD/PTPN1/ROCK1/PIK3CA/MAPK14/CA2/ROCK2/TRPV1/MMP13/PRKCZ/PTPN2/TYK2/JAK3/JAK1	32
BP	GO:0050804	modulation of chemical synaptic transmission	30/180	429/18800	1.18485e-17	3.74047e-15	1.74993e-15	SLC6A4/PTGS2/SRC/TNF/PRKCB/ACHE/APP/DRD2/CDK5/CHRNA7/ADORA2A/BACE1/ADORA1/ADRB2/HTR2A/PRKACA/CNR1/CNR2/DRD3/ADRA1A/ADRA2A/PRKCG/MAPK1/NPY5R/BCHE/DNM1/CA2/RARA/CA7/PRKCZ	30
BP	GO:0090257	regulation of muscle system process	24/180	250/18800	2.13522e-17	6.25923e-15	2.9283e-15	PARP1/PTGS2/PRKCA/PPARG/G6PD/PPARA/CHRM2/ADORA1/ADRB2/PRKACA/ADRA1A/ADRA2A/ADRA1B/ADRA2B/ADRA2C/CHRM3/ROCK1/ROCK2/PIK3CG/TNNI3/PDE5A/SCN5A/TNNT2/TNNC1	24
BP	GO:0055074	calcium ion homeostasis	30/180	468/18800	1.2937e-16	3.53955e-14	1.65593e-14	KDR/ESR1/PRKCB/APP/DRD2/CDK5/CHRNA7/ADORA1/HTR2A/IL2/PRKACA/CNR1/DRD3/ADRA1A/ADRA1B/ADRA1D/AGTR1/HTR2B/F2/HCRTR1/HCRTR2/BAX/PIK3CB/PIK3CG/TNNI3/TRPV1/CYP27B1/ITGAV/LCK/JAK3	30
BP	GO:0045834	positive regulation of lipid metabolic process	19/180	153/18800	4.55666e-16	1.11883e-13	5.23429e-14	PTGS2/SRC/TNF/SPHK2/PPARG/PPARD/PPARA/FABP3/TGFB1/ADORA1/HTR2A/AGTR1/PRKCD/HTR2B/F2/NR1H2/NR1H3/FABP1/FLT1	19
BP	GO:0006936	muscle contraction	26/180	349/18800	4.63453e-16	1.11883e-13	5.23429e-14	KCNH2/PTGS2/TNF/DRD2/CHRM2/ADORA1/ADRB2/HTR2A/PRKACA/ADRA1A/ADRA2A/ADRA1B/ADRA2B/ADRA2C/CHRM3/HTR2B/ROCK1/PIK3CA/ROCK2/PIK3CG/TNNI3/TRPV1/PDE5A/SCN5A/TNNT2/TNNC1	26
BP	GO:0042391	regulation of membrane potential	28/180	425/18800	7.39585e-16	1.68625e-13	7.8889e-14	OPRD1/KCNH2/KDR/PARP1/SRC/OPRM1/TNF/SLC29A1/APP/DRD2/CDK5/CHRNA7/CHRNA2/CHRM1/ADORA2A/GABRA2/ADORA1/ADRB2/CNR1/CNR2/ADRA1A/VCP/BAX/GABRA5/GABRA1/TRPV1/PRKCZ/SCN5A	28
BP	GO:0008217	regulation of blood pressure	20/180	183/18800	9.28115e-16	1.88777e-13	8.83168e-14	PTGS2/TNF/PPARG/PPARA/DRD2/ACVRL1/ADORA1/ADRB2/CNR1/DRD3/ADRA1A/ADRA1B/ADRA1D/ADRA2B/AGTR1/PTGS1/PRCP/AR/TNNI3/TRPV1	20
BP	GO:0042060	wound healing	28/180	429/18800	9.39302e-16	1.88777e-13	8.83168e-14	KDR/SRC/OPRM1/TNF/PRKCA/HIF1A/PPARG/PPARD/PPARA/ADORA2A/ACVRL1/TGFB1/ADRA2A/ADRA2B/ADRA2C/PRKCD/SERPINE1/F2/PRCP/ALOX5/ITGB3/PLG/PIK3CA/MAPK14/PIK3CB/PIK3CG/LCK/PLAUR	28
BP	GO:0050727	regulation of inflammatory response	27/180	394/18800	9.65965e-16	1.88777e-13	8.83168e-14	PTGS2/SRC/ABCC1/TNF/ESR1/PPARG/PPARD/PPARA/APP/ADORA2A/ADORA1/IL2/CNR1/CNR2/AGTR1/PRKCD/SERPINE1/NPY5R/ALOX5/PTGES/PLA2G2A/CYP19A1/MAPK14/PIK3CG/NR1H3/PTPN2/RORA	27
BP	GO:0001505	regulation of neurotransmitter levels	21/180	213/18800	1.404e-15	2.6191e-13	1.22531e-13	SLC6A4/SLC29A1/PRKCB/ACHE/SLC6A3/DRD2/CDK5/ADORA2A/MAOA/BACE1/MAOB/GABRA2/HTR2A/CNR1/DRD3/ADRA1A/SLC6A2/ADRA2A/PRKCG/BCHE/ITGB3	21
BP	GO:0042310	vasoconstriction	15/180	82/18800	1.64649e-15	2.93792e-13	1.37447e-13	SLC6A4/PTGS2/FAAH/HTR1A/HTR2A/ADRA1A/ADRA2A/ADRA1B/ADRA1D/ADRA2B/AGTR1/ADRA2C/CHRM3/HTR2B/HRH2	15
BP	GO:0015844	monoamine transport	15/180	83/18800	1.99313e-15	3.40824e-13	1.5945e-13	SLC6A4/SLC6A3/DRD2/HTR1A/ADORA2A/MAOB/ADORA3/HTR2A/CNR1/DRD3/SLC6A2/ADRA2A/ADRA2B/ADRA2C/ITGB3	15
BP	GO:0018209	peptidyl-serine modification	25/180	338/18800	2.10318e-15	3.45258e-13	1.61524e-13	OPRD1/EGFR/HSP90AA1/PARP1/PTGS2/SRC/TNF/PRKCA/BRAF/PRKCB/APP/CDK5/TGFB1/PRKACA/PRKCG/PRKCD/MAPK1/ROCK1/PIK3CA/MAPK14/CDK5R1/BAX/ROCK2/RPS6KA3/PRKCZ	25
BP	GO:0007200	phospholipase C-activating G protein-coupled receptor signaling pathway	16/180	104/18800	3.24066e-15	5.08155e-13	2.37733e-13	OPRD1/OPRM1/ESR1/DRD2/CHRM2/CHRM1/HTR2A/DRD3/ADRA1A/ADRA2A/ADRA1B/ADRA1D/AGTR1/HTR2B/F2/HCRTR2	16
BP	GO:0023061	signal release	28/180	451/18800	3.34312e-15	5.08155e-13	2.37733e-13	SLC6A4/OPRM1/TNF/HIF1A/PRKCB/PPARG/PPARD/DRD2/CDK5/HTR1A/ADORA2A/BACE1/MAOB/ADORA1/ADORA3/HTR2A/CNR1/DRD3/ADRA1A/ADRA2A/ADRA2B/AGTR1/ADRA2C/PRKCG/ALOX5/PTGES/CYP19A1/HCAR2	28
BP	GO:0018105	peptidyl-serine phosphorylation	24/180	315/18800	4.12057e-15	6.03957e-13	2.82553e-13	OPRD1/EGFR/HSP90AA1/PTGS2/SRC/TNF/PRKCA/BRAF/PRKCB/APP/CDK5/TGFB1/PRKACA/PRKCG/PRKCD/MAPK1/ROCK1/PIK3CA/MAPK14/CDK5R1/BAX/ROCK2/RPS6KA3/PRKCZ	24
BP	GO:0006874	cellular calcium ion homeostasis	28/180	456/18800	4.41611e-15	6.24956e-13	2.92377e-13	ESR1/PRKCB/APP/DRD2/CDK5/CHRNA7/ADORA1/HTR2A/IL2/PRKACA/CNR1/DRD3/ADRA1A/ADRA1B/ADRA1D/AGTR1/HTR2B/F2/HCRTR1/HCRTR2/BAX/PIK3CB/PIK3CG/TNNI3/TRPV1/ITGAV/LCK/JAK3	28
BP	GO:0051223	regulation of protein transport	29/180	495/18800	4.61415e-15	6.31216e-13	2.95306e-13	HMGCR/PTGS2/SRC/OPRM1/TNF/HIF1A/CYP51A1/PPARG/PPARD/SREBF2/ACHE/DRD2/CDK5/CHRM1/ADORA2A/TGFB1/PRKACA/CNR1/DRD3/ADRA2A/PRKCD/PTPN1/ALOX5/MAPK14/CDK5R1/NR1H2/NR1H3/HCAR2/PRKCZ	29
BP	GO:0003015	heart process	22/180	257/18800	5.58255e-15	7.39058e-13	3.45758e-13	MDM2/KCNH2/SRC/TNF/DRD2/CHRM2/ADORA1/ADORA3/IL2/PRKACA/ADRA1A/ADRA1B/ADRA1D/NOX4/PIK3CA/PIK3CG/TNNI3/TRPV1/PDE5A/SCN5A/TNNT2/TNNC1	22
BP	GO:0032102	negative regulation of response to external stimulus	27/180	429/18800	7.83604e-15	1.00497e-12	4.70162e-13	SRC/TNF/DPP4/PPARG/PPARD/PPARA/SLC6A3/DRD2/ADORA2A/BACE1/ADORA1/IL2/CNR2/DRD3/LGALS9/PRKCD/SERPINE1/F2/NPY5R/ALOX5/PLG/CYP19A1/MAPK14/NR1H2/NR1H3/PTPN2/RORA	27
BP	GO:0016125	sterol metabolic process	18/180	154/18800	8.25262e-15	1.02633e-12	4.80152e-13	PON1/CYP2C9/HMGCR/CYP1B1/CYP2D6/CYP3A4/CYP51A1/PPARD/G6PD/SREBF2/APP/EPHX2/CETP/SOAT1/CYP19A1/RXRA/SQLE/FDFT1	18
BP	GO:1901653	cellular response to peptide	25/180	361/18800	9.61182e-15	1.1453e-12	5.35812e-13	MDM2/TP53/PARP1/SRC/ABCC1/TNF/CYP1B1/PRKCB/PPARG/APP/CDK5/BACE1/ADRB2/AGTR1/PRKCD/PTPN1/ROCK1/PIK3CA/CA2/ROCK2/PRKCZ/PTPN2/TYK2/JAK3/JAK1	25
BP	GO:0030522	intracellular receptor signaling pathway	22/180	264/18800	9.76741e-15	1.1453e-12	5.35812e-13	NR3C1/PARP1/NR1I3/SRC/ESR1/PPARG/PPARD/PPARA/NR3C2/PRCP/FABP5/AR/ESR2/RARA/RXRA/NR1H2/NR1H3/CYP27B1/RARB/PIM1/RORA/RORB	22
BP	GO:0006939	smooth muscle contraction	16/180	112/18800	1.0877e-14	1.23998e-12	5.80106e-13	PTGS2/DRD2/CHRM2/ADORA1/ADRB2/HTR2A/ADRA1A/ADRA2A/ADRA2B/ADRA2C/CHRM3/HTR2B/ROCK1/ROCK2/TNNI3/TRPV1	16
BP	GO:0033674	positive regulation of kinase activity	28/180	476/18800	1.29824e-14	1.44e-12	6.73682e-13	KDR/EGFR/HSP90AA1/SRC/TNF/DRD2/CDK5/TGFB1/ADORA1/ADRB2/HTR2A/IL2/ADRA1A/ADRA2A/ADRA2B/ADRA2C/PRKCD/HTR2B/NOX4/F2/PTPN1/ITGB3/PIK3CA/CDK5R1/PIK3CG/PDE5A/FLT1/PRKCZ	28
BP	GO:0070371	ERK1 and ERK2 cascade	24/180	335/18800	1.62225e-14	1.75203e-12	8.19661e-13	KDR/EGFR/SRC/OPRM1/TNF/PRKCA/BRAF/APP/DRD2/CHRNA7/TGFB1/HTR2A/LGALS9/ADRA1A/MAPK1/HTR2B/NOX4/HCRTR1/NPY5R/PTPN1/PLA2G2A/ITGAV/PRKCZ/PTPN2	24
BP	GO:0031667	response to nutrient levels	27/180	446/18800	2.0169e-14	2.1224e-12	9.92937e-13	PON1/SLC6A4/TP53/PTGS2/SRC/OPRM1/TNF/CYP1B1/ACACB/PPARG/PPARD/G6PD/SREBF2/PPARA/ADRB2/CNR1/PRKCG/MAPK1/BCHE/ASNS/MAPK14/RARA/RXRA/NR1H2/TRPV1/CYP27B1/PIM1	27
BP	GO:0007188	adenylate cyclase-modulating G protein-coupled receptor signaling pathway	21/180	244/18800	2.16019e-14	2.21636e-12	1.03689e-12	OPRD1/OPRM1/PRKCA/DRD2/CHRM4/CHRM2/HTR1A/CHRM1/ADORA2A/ADORA1/ADRB2/CNR1/CNR2/DRD3/ADRA1A/ADRA2A/ADRA1B/ADRA1D/ADRA2B/ADRA2C/CHRM3	21
BP	GO:0009410	response to xenobiotic stimulus	26/180	411/18800	2.28982e-14	2.24403e-12	1.04984e-12	ABCB1/CYP2C9/SLC6A4/KCNH2/TP53/PTGS2/CYP2C19/SRC/ABCC1/TNF/CYP1B1/CYP2D6/CYP3A4/ACACB/SLC6A3/DRD2/ADORA2A/MAOB/HTR2A/DRD3/ADRA1A/SLC6A2/HTR2B/BCHE/LCK/RORA	26
BP	GO:0090066	regulation of anatomical structure size	28/180	487/18800	2.29652e-14	2.24403e-12	1.04984e-12	SLC6A4/PTGS2/TNF/FAAH/PPARD/CDK5/HTR1A/ADORA2A/ADORA1/ADRB2/HTR2A/ADRA1A/ADRA2A/ADRA1B/ADRA1D/ADRA2B/AGTR1/ADRA2C/CHRM3/PRKCD/HTR2B/ROCK1/MAP2/PIK3CA/CDK5R1/ROCK2/HRH2/LIMK1	28
BP	GO:0062012	regulation of small molecule metabolic process	24/180	342/18800	2.56282e-14	2.446e-12	1.14433e-12	TP53/PARP1/PTGS2/SRC/TNF/HIF1A/SPHK2/ACACB/PPARG/PPARD/PPARA/FABP3/APP/HTR2A/CNR1/FABP5/EPHX2/VCP/NR1H2/NR1H3/CYP27B1/FABP1/PTPN2/RORA	24
BP	GO:0019229	regulation of vasoconstriction	13/180	64/18800	3.15113e-14	2.93085e-12	1.37116e-12	PTGS2/FAAH/HTR1A/HTR2A/ADRA1A/ADRA2A/ADRA1B/ADRA1D/ADRA2B/AGTR1/ADRA2C/CHRM3/HRH2	13
BP	GO:0072503	cellular divalent inorganic cation homeostasis	28/180	494/18800	3.27536e-14	2.93085e-12	1.37116e-12	ESR1/PRKCB/APP/DRD2/CDK5/CHRNA7/ADORA1/HTR2A/IL2/PRKACA/CNR1/DRD3/ADRA1A/ADRA1B/ADRA1D/AGTR1/HTR2B/F2/HCRTR1/HCRTR2/BAX/PIK3CB/PIK3CG/TNNI3/TRPV1/ITGAV/LCK/JAK3	28
BP	GO:0070374	positive regulation of ERK1 and ERK2 cascade	20/180	220/18800	3.28506e-14	2.93085e-12	1.37116e-12	KDR/EGFR/SRC/OPRM1/TNF/PRKCA/BRAF/APP/DRD2/CHRNA7/TGFB1/HTR2A/LGALS9/ADRA1A/HTR2B/NOX4/HCRTR1/NPY5R/PLA2G2A/PRKCZ	20
BP	GO:0010742	macrophage derived foam cell differentiation	11/180	38/18800	4.38011e-14	3.82467e-12	1.78932e-12	PPARG/PPARA/TGFB1/AGTR1/PLA2G2A/CETP/ITGB3/SOAT1/NR1H2/NR1H3/ITGAV	11
BP	GO:0051932	synaptic transmission, GABAergic	12/180	51/18800	4.70434e-14	4.02221e-12	1.88173e-12	DRD2/ADORA2A/GABRA2/ADORA1/CNR1/CNR2/ADRA1A/NPY5R/CA2/CA7/GABRA5/GABRA1	12
BP	GO:0001666	response to hypoxia	22/180	286/18800	5.09939e-14	4.271e-12	1.99813e-12	OPRD1/MDM2/SLC6A4/TP53/PTGS2/SRC/TNF/HIF1A/SLC29A1/DPP4/PPARG/PPARD/PPARA/DRD2/CHRNA7/ACVRL1/ADORA1/TERT/ROCK2/PIK3CB/FABP1/RORA	22
BP	GO:0007187	G protein-coupled receptor signaling pathway, coupled to cyclic nucleotide second messenger	13/180	67/18800	5.93641e-14	4.86894e-12	2.27786e-12	OPRD1/OPRM1/CHRM4/CHRM2/HTR1A/CHRM1/HTR2A/CNR1/CNR2/CHRM3/HTR2B/HRH2/HTR6	13
BP	GO:0090077	foam cell differentiation	11/180	39/18800	6.05058e-14	4.86894e-12	2.27786e-12	PPARG/PPARA/TGFB1/AGTR1/PLA2G2A/CETP/ITGB3/SOAT1/NR1H2/NR1H3/ITGAV	11
BP	GO:1902652	secondary alcohol metabolic process	17/180	149/18800	7.11407e-14	5.61464e-12	2.62673e-12	PON1/CYP2C9/HMGCR/CYP2D6/CYP3A4/CYP51A1/PPARD/G6PD/SREBF2/APP/EPHX2/CETP/SOAT1/RXRA/CYP27B1/SQLE/FDFT1	17
BP	GO:0045860	positive regulation of protein kinase activity	25/180	396/18800	7.90793e-14	6.12342e-12	2.86476e-12	EGFR/HSP90AA1/SRC/TNF/DRD2/CDK5/TGFB1/ADORA1/ADRB2/HTR2A/ADRA1A/ADRA2A/ADRA2B/ADRA2C/PRKCD/HTR2B/NOX4/PTPN1/ITGB3/PIK3CA/CDK5R1/PIK3CG/PDE5A/FLT1/PRKCZ	25
BP	GO:0048511	rhythmic process	22/180	297/18800	1.10361e-13	8.3874e-12	3.92393e-12	SLC6A4/TP53/SRC/OPRM1/TNF/ESR1/CYP1B1/PPARG/PPARA/DRD2/CDK5/ADORA2A/ADORA1/DRD3/PRKCG/HCRTR2/NPY5R/CDK5R1/ROCK2/NR1H3/RORA/RORB	22
BP	GO:0009991	response to extracellular stimulus	27/180	479/18800	1.12491e-13	8.39386e-12	3.92695e-12	PON1/SLC6A4/TP53/PTGS2/SRC/OPRM1/TNF/CYP1B1/ACACB/PPARG/PPARD/G6PD/SREBF2/PPARA/ADRB2/CNR1/PRKCG/MAPK1/BCHE/ASNS/MAPK14/RARA/RXRA/NR1H2/TRPV1/CYP27B1/PIM1	27
BP	GO:0036293	response to decreased oxygen levels	22/180	299/18800	1.2654e-13	9.27356e-12	4.33851e-12	OPRD1/MDM2/SLC6A4/TP53/PTGS2/SRC/TNF/HIF1A/SLC29A1/DPP4/PPARG/PPARD/PPARA/DRD2/CHRNA7/ACVRL1/ADORA1/TERT/ROCK2/PIK3CB/FABP1/RORA	22
BP	GO:0060078	regulation of postsynaptic membrane potential	16/180	131/18800	1.35212e-13	9.73528e-12	4.55452e-12	OPRM1/SLC29A1/APP/DRD2/CDK5/CHRNA7/CHRNA2/CHRM1/ADORA2A/GABRA2/ADORA1/ADRB2/GABRA5/GABRA1/TRPV1/PRKCZ	16
BP	GO:1905952	regulation of lipid localization	17/180	155/18800	1.37605e-13	9.73671e-12	4.55519e-12	TNF/ACACB/PPARG/PPARD/SREBF2/PPARA/FABP3/AGTR1/PRKCD/PTGES/CETP/ITGB3/CYP19A1/NR1H2/NR1H3/ITGAV/PTPN2	17
BP	GO:0010876	lipid localization	26/180	446/18800	1.54251e-13	1.07296e-11	5.0197e-12	ABCB1/ABCC1/TNF/ACACB/PPARG/PPARD/SREBF2/PPARA/FABP3/DRD2/DRD3/AGTR1/PRKCD/FABP5/PTGES/PLA2G2A/CETP/ITGB3/SOAT1/CYP19A1/NR1H2/NR1H3/SQLE/FABP1/ITGAV/PTPN2	26
BP	GO:0010888	negative regulation of lipid storage	9/180	22/18800	2.4712e-13	1.6903e-11	7.90783e-12	TNF/PPARG/PPARD/PPARA/ITGB3/NR1H2/NR1H3/ITGAV/PTPN2	9
BP	GO:0070372	regulation of ERK1 and ERK2 cascade	22/180	311/18800	2.81356e-13	1.89293e-11	8.8558e-12	KDR/EGFR/SRC/OPRM1/TNF/PRKCA/BRAF/APP/DRD2/CHRNA7/TGFB1/HTR2A/LGALS9/ADRA1A/HTR2B/NOX4/HCRTR1/NPY5R/PTPN1/PLA2G2A/PRKCZ/PTPN2	22
BP	GO:0060047	heart contraction	20/180	247/18800	2.94655e-13	1.95043e-11	9.12481e-12	MDM2/KCNH2/TNF/DRD2/CHRM2/ADORA1/ADORA3/IL2/PRKACA/ADRA1A/ADRA1B/ADRA1D/PIK3CA/PIK3CG/TNNI3/TRPV1/PDE5A/SCN5A/TNNT2/TNNC1	20
BP	GO:1902893	regulation of miRNA transcription	12/180	59/18800	3.10456e-13	2.0224e-11	9.46151e-12	NR3C1/TP53/TNF/HIF1A/PPARG/PPARD/SREBF2/PPARA/TGFB1/TERT/RARA/NR1H2	12
BP	GO:0015850	organic hydroxy compound transport	20/180	248/18800	3.17884e-13	2.03843e-11	9.53651e-12	SLC6A4/SLC6A3/DRD2/HTR1A/ADORA2A/MAOB/ADORA3/HTR2A/CNR1/DRD3/SLC6A2/ADRA2A/ADRA2B/AGTR1/ADRA2C/CETP/ITGB3/CYP19A1/NR1H2/NR1H3	20
BP	GO:0008203	cholesterol metabolic process	16/180	139/18800	3.45935e-13	2.18418e-11	1.02184e-11	PON1/CYP2C9/HMGCR/CYP2D6/CYP3A4/CYP51A1/PPARD/G6PD/SREBF2/APP/EPHX2/CETP/SOAT1/RXRA/SQLE/FDFT1	16
BP	GO:0006816	calcium ion transport	25/180	424/18800	3.66537e-13	2.27919e-11	1.06629e-11	OPRD1/LGALS3/PTGS2/OPRM1/SPHK2/PRKCB/G6PD/DRD2/CDK5/CHRNA7/ADORA2A/HTR2A/PRKACA/DRD3/ADRA1A/ADRA2A/HTR2B/F2/BAX/PIK3CG/TRPV1/CYP27B1/ITGAV/LCK/JAK3	25
BP	GO:0051051	negative regulation of transport	26/180	464/18800	3.84328e-13	2.32278e-11	1.08668e-11	LGALS3/KCNH2/HMGCR/PTGS2/OPRM1/TNF/CYP51A1/PRKCB/SREBF2/DRD2/CDK5/MAOB/ADORA1/HTR2A/CNR1/DRD3/LGALS9/ADRA2A/ADRA2B/ADRA2C/NPY5R/FABP5/ITGB3/NR1H2/NR1H3/ITGAV	26
BP	GO:0061614	miRNA transcription	12/180	60/18800	3.84867e-13	2.32278e-11	1.08668e-11	NR3C1/TP53/TNF/HIF1A/PPARG/PPARD/SREBF2/PPARA/TGFB1/TERT/RARA/NR1H2	12
BP	GO:0051480	regulation of cytosolic calcium ion concentration	23/180	356/18800	5.2348e-13	3.11357e-11	1.45664e-11	ESR1/DRD2/CDK5/ADORA1/HTR2A/IL2/PRKACA/CNR1/DRD3/ADRA1A/ADRA1B/ADRA1D/AGTR1/HTR2B/F2/HCRTR1/HCRTR2/BAX/PIK3CG/TRPV1/ITGAV/LCK/JAK3	23
BP	GO:0006937	regulation of muscle contraction	17/180	170/18800	6.35224e-13	3.71485e-11	1.73794e-11	PTGS2/CHRM2/ADORA1/ADRB2/PRKACA/ADRA1A/ADRA2A/ADRA1B/ADRA2B/ADRA2C/CHRM3/PIK3CG/TNNI3/PDE5A/SCN5A/TNNT2/TNNC1	17
BP	GO:0070482	response to oxygen levels	22/180	324/18800	6.42677e-13	3.71485e-11	1.73794e-11	OPRD1/MDM2/SLC6A4/TP53/PTGS2/SRC/TNF/HIF1A/SLC29A1/DPP4/PPARG/PPARD/PPARA/DRD2/CHRNA7/ACVRL1/ADORA1/TERT/ROCK2/PIK3CB/FABP1/RORA	22
BP	GO:0051235	maintenance of location	22/180	331/18800	9.86837e-13	5.62497e-11	2.63157e-11	TNF/ACACB/PPARG/PPARD/SREBF2/PPARA/DRD2/CDK5/HTR2A/PRKACA/HTR2B/F2/ITGB3/SOAT1/BAX/NR1H2/NR1H3/TRPV1/SQLE/ITGAV/PTPN2/LCK	22
BP	GO:1903829	positive regulation of protein localization	25/180	446/18800	1.12656e-12	6.33341e-11	2.963e-11	LGALS3/EGFR/PARP1/PTGS2/SRC/TNF/HIF1A/PPARG/PPARD/SREBF2/ACHE/CDK5/CHRM1/ADORA2A/TGFB1/PRKACA/PRKCD/F2/TERT/MAPK14/CDK5R1/ROCK2/NR1H2/HCAR2/PRKCZ	25
BP	GO:0018108	peptidyl-tyrosine phosphorylation	23/180	373/18800	1.3785e-12	7.58535e-11	3.5487e-11	KDR/TP53/EGFR/SRC/TNF/APP/TGFB1/ADORA1/HTR2A/IL2/ADRA1A/ADRA2A/PRKCD/NOX4/PTPN1/ITGB3/FLT1/PRKCZ/PTPN2/LCK/TYK2/JAK3/JAK1	23
BP	GO:0071868	cellular response to monoamine stimulus	14/180	105/18800	1.40469e-12	7.58535e-11	3.5487e-11	APP/DRD2/CHRM4/CHRM2/HTR1A/CHRM1/HTR2A/PRKACA/DRD3/CHRM3/MAPK1/HTR2B/HRH2/HTR6	14
BP	GO:0071870	cellular response to catecholamine stimulus	14/180	105/18800	1.40469e-12	7.58535e-11	3.5487e-11	APP/DRD2/CHRM4/CHRM2/HTR1A/CHRM1/HTR2A/PRKACA/DRD3/CHRM3/MAPK1/HTR2B/HRH2/HTR6	14
BP	GO:0018212	peptidyl-tyrosine modification	23/180	376/18800	1.62652e-12	8.66915e-11	4.05574e-11	KDR/TP53/EGFR/SRC/TNF/APP/TGFB1/ADORA1/HTR2A/IL2/ADRA1A/ADRA2A/PRKCD/NOX4/PTPN1/ITGB3/FLT1/PRKCZ/PTPN2/LCK/TYK2/JAK3/JAK1	23
BP	GO:0019915	lipid storage	13/180	86/18800	1.73964e-12	9.15181e-11	4.28155e-11	TNF/ACACB/PPARG/PPARD/SREBF2/PPARA/ITGB3/SOAT1/NR1H2/NR1H3/SQLE/ITGAV/PTPN2	13
BP	GO:0010817	regulation of hormone levels	26/180	496/18800	1.76168e-12	9.15181e-11	4.28155e-11	CYP2C9/TNF/ESR1/HIF1A/CYP1B1/CYP2D6/CYP3A4/DPP4/PPARG/PPARD/DRD2/HTR1A/ADH1C/ADORA1/CNR1/ADRA2A/AGTR1/AKR1B1/AKR1C2/CYP17A1/ALOX5/BCHE/CYP19A1/HCAR2/CTSL/CYP27B1	26
BP	GO:0022407	regulation of cell-cell adhesion	25/180	456/18800	1.83643e-12	9.42089e-11	4.40744e-11	LGALS3/SRC/TNF/PRKCA/DPP4/PPARA/ADORA2A/TGFB1/IL2/LGALS9/PRKCD/ALOX5/PLG/PIK3CA/GLI2/MAPK14/RARA/PDE5A/PRKCZ/PTPN2/LCK/TYK2/PLAUR/JAK3/JAK1	25
BP	GO:0008016	regulation of heart contraction	18/180	211/18800	1.9913e-12	1.00892e-10	4.72011e-11	MDM2/KCNH2/TNF/DRD2/CHRM2/ADORA1/ADORA3/IL2/PRKACA/ADRA1A/ADRA1B/ADRA1D/PIK3CG/TNNI3/TRPV1/PDE5A/SCN5A/TNNT2	18
BP	GO:0071867	response to monoamine	14/180	108/18800	2.08687e-12	1.03187e-10	4.82747e-11	APP/DRD2/CHRM4/CHRM2/HTR1A/CHRM1/HTR2A/PRKACA/DRD3/CHRM3/MAPK1/HTR2B/HRH2/HTR6	14
BP	GO:0071869	response to catecholamine	14/180	108/18800	2.08687e-12	1.03187e-10	4.82747e-11	APP/DRD2/CHRM4/CHRM2/HTR1A/CHRM1/HTR2A/PRKACA/DRD3/CHRM3/MAPK1/HTR2B/HRH2/HTR6	14
BP	GO:0071880	adenylate cyclase-activating adrenergic receptor signaling pathway	9/180	27/18800	2.23468e-12	1.0918e-10	5.10783e-11	DRD2/ADRB2/DRD3/ADRA1A/ADRA2A/ADRA1B/ADRA1D/ADRA2B/ADRA2C	9
BP	GO:0010883	regulation of lipid storage	11/180	55/18800	3.78377e-12	1.82689e-10	8.54688e-11	TNF/ACACB/PPARG/PPARD/SREBF2/PPARA/ITGB3/NR1H2/NR1H3/ITGAV/PTPN2	11
BP	GO:0006631	fatty acid metabolic process	23/180	395/18800	4.47775e-12	2.13683e-10	9.99685e-11	CYP2C9/PTGS2/CYP2C19/CYP1B1/CYP2D6/CYP3A4/ACACB/FAAH/PPARG/PPARD/PPARA/FABP3/CNR1/PTGS1/AKR1B1/FABP5/AKR1C2/ALOX5/PTGES/MAPK14/NR1H2/NR1H3/FABP1	23
BP	GO:0006066	alcohol metabolic process	22/180	361/18800	5.53385e-12	2.61045e-10	1.22126e-10	PON1/CYP2C9/HMGCR/CYP1B1/CYP2D6/CYP3A4/CYP51A1/SPHK2/PPARD/G6PD/SREBF2/APP/ADH1C/AKR1B1/AKR1C2/EPHX2/CETP/SOAT1/RXRA/CYP27B1/SQLE/FDFT1	22
BP	GO:1905145	cellular response to acetylcholine	9/180	31/18800	9.30148e-12	4.33787e-10	2.02941e-10	OPRM1/ACHE/CHRM4/CHRM2/CHRNA7/CHRM1/CHRM3/CDK5R1/ROCK2	9
BP	GO:0006690	icosanoid metabolic process	14/180	121/18800	1.01501e-11	4.68047e-10	2.18969e-10	CYP2C9/PTGS2/CYP2C19/ABCC1/CYP1B1/CYP2D6/LTA4H/FAAH/PTGS1/AKR1B1/FABP5/AKR1C2/ALOX5/PTGES	14
BP	GO:0010745	negative regulation of macrophage derived foam cell differentiation	7/180	13/18800	1.07262e-11	4.89115e-10	2.28826e-10	PPARG/PPARA/CETP/ITGB3/NR1H2/NR1H3/ITGAV	7
BP	GO:0019233	sensory perception of pain	13/180	99/18800	1.11011e-11	5.00646e-10	2.34221e-10	OPRD1/PTGS2/OPRM1/TNF/CDK5/BACE1/ADORA1/HTR2A/CNR1/CNR2/FABP5/PTGES/TRPV1	13
BP	GO:0048771	tissue remodeling	16/180	174/18800	1.13411e-11	5.02618e-10	2.35143e-10	MDM2/TP53/SRC/PRKCA/HIF1A/PPARG/ACVRL1/TGFB1/ADRB2/IL2/NOX4/ITGB3/ROCK1/PLG/BAX/ROCK2	16
BP	GO:2000377	regulation of reactive oxygen species metabolic process	15/180	147/18800	1.13897e-11	5.02618e-10	2.35143e-10	TP53/TNF/HIF1A/CYP1B1/SPHK2/G6PD/PPARA/XDH/TGFB1/AGTR1/PRKCD/F2/PRCP/ALOX5/MAPK14	15
BP	GO:0031348	negative regulation of defense response	19/180	268/18800	1.24726e-11	5.44548e-10	2.54759e-10	SRC/PPARG/PPARD/PPARA/DRD2/ADORA2A/ADORA1/IL2/CNR2/LGALS9/PRKCD/NPY5R/ALOX5/CYP19A1/MAPK14/NR1H2/NR1H3/PTPN2/RORA	19
BP	GO:0010743	regulation of macrophage derived foam cell differentiation	9/180	32/18800	1.28353e-11	5.48708e-10	2.56706e-10	PPARG/PPARA/AGTR1/PLA2G2A/CETP/ITGB3/NR1H2/NR1H3/ITGAV	9
BP	GO:1905144	response to acetylcholine	9/180	32/18800	1.28353e-11	5.48708e-10	2.56706e-10	OPRM1/ACHE/CHRM4/CHRM2/CHRNA7/CHRM1/CHRM3/CDK5R1/ROCK2	9
BP	GO:0050890	cognition	20/180	306/18800	1.5384e-11	6.48688e-10	3.0348e-10	SLC6A4/EGFR/HMGCR/PTGS2/TNF/HIF1A/APP/DRD2/CDK5/CHRNA7/CHRM1/ADORA1/HTR2A/CNR1/DRD3/PRKCG/MAPK1/BCHE/GABRA5/PRKCZ	20
BP	GO:0006836	neurotransmitter transport	17/180	207/18800	1.54901e-11	6.48688e-10	3.0348e-10	SLC6A4/SLC29A1/PRKCB/SLC6A3/DRD2/CDK5/ADORA2A/BACE1/GABRA2/HTR2A/CNR1/DRD3/ADRA1A/SLC6A2/ADRA2A/PRKCG/ITGB3	17
BP	GO:0071875	adrenergic receptor signaling pathway	9/180	33/18800	1.75041e-11	7.25624e-10	3.39473e-10	DRD2/ADRB2/DRD3/ADRA1A/ADRA2A/ADRA1B/ADRA1D/ADRA2B/ADRA2C	9
BP	GO:0045776	negative regulation of blood pressure	10/180	47/18800	1.91937e-11	7.87709e-10	3.68519e-10	TNF/PPARA/DRD2/ADORA1/ADRB2/CNR1/DRD3/ADRA1A/PRCP/TRPV1	10
BP	GO:0050728	negative regulation of inflammatory response	16/180	182/18800	2.25028e-11	9.1437e-10	4.27775e-10	SRC/PPARG/PPARD/PPARA/ADORA2A/ADORA1/IL2/CNR2/PRKCD/NPY5R/ALOX5/CYP19A1/MAPK14/NR1H3/PTPN2/RORA	16
BP	GO:0032228	regulation of synaptic transmission, GABAergic	9/180	34/18800	2.36108e-11	9.49986e-10	4.44438e-10	DRD2/ADORA2A/ADORA1/CNR1/CNR2/ADRA1A/NPY5R/CA2/CA7	9
BP	GO:0043405	regulation of MAP kinase activity	16/180	183/18800	2.44554e-11	9.74419e-10	4.55869e-10	EGFR/HMGCR/SRC/TNF/PPARG/TGFB1/HTR2A/ADRA2A/PRKCD/HTR2B/NOX4/PTPN1/PIK3CB/PIK3CG/PDE5A/FLT1	16
BP	GO:0120254	olefinic compound metabolic process	15/180	157/18800	2.95377e-11	1.1656e-09	5.45312e-10	CYP2C9/PTGS2/CYP2C19/CYP1B1/CYP2D6/CYP3A4/FAAH/ADH1C/PTGS1/AKR1B1/AKR1C2/CYP17A1/ALOX5/EPHX2/CYP19A1	15
BP	GO:0098664	G protein-coupled serotonin receptor signaling pathway	9/180	35/18800	3.15237e-11	1.23212e-09	5.76433e-10	CHRM4/CHRM2/HTR1A/CHRM1/HTR2A/CHRM3/HTR2B/HRH2/HTR6	9
BP	GO:0050708	regulation of protein secretion	18/180	252/18800	3.92976e-11	1.52148e-09	7.11805e-10	HMGCR/OPRM1/TNF/HIF1A/CYP51A1/PPARG/PPARD/ACHE/DRD2/ADORA2A/TGFB1/CNR1/DRD3/ADRA2A/ALOX5/NR1H2/NR1H3/HCAR2	18
BP	GO:0050806	positive regulation of synaptic transmission	15/180	161/18800	4.24192e-11	1.62699e-09	7.61166e-10	PTGS2/TNF/APP/DRD2/CDK5/CHRNA7/ADORA2A/ADORA1/CNR1/ADRA1A/PRKCG/MAPK1/CA2/CA7/PRKCZ	15
BP	GO:0007596	blood coagulation	17/180	221/18800	4.38562e-11	1.66653e-09	7.79665e-10	SRC/PRKCA/ADORA2A/ADRA2A/ADRA2B/ADRA2C/PRKCD/SERPINE1/F2/ITGB3/PLG/PIK3CA/MAPK14/PIK3CB/PIK3CG/LCK/PLAUR	17
BP	GO:0050673	epithelial cell proliferation	23/180	443/18800	4.54801e-11	1.70116e-09	7.95864e-10	KDR/EGFR/TNF/ESR1/PRKCA/HIF1A/PPARG/PPARD/XDH/ACVRL1/TGFB1/AGTR1/MAPK1/HTR2B/AR/ALOX5/ITGB3/GLI1/BAX/PIK3CD/PIK3CB/FLT1/SCN5A	23
BP	GO:0007204	positive regulation of cytosolic calcium ion concentration	20/180	325/18800	4.55964e-11	1.70116e-09	7.95864e-10	ESR1/DRD2/CDK5/HTR2A/IL2/PRKACA/CNR1/DRD3/ADRA1A/ADRA1B/ADRA1D/AGTR1/HTR2B/F2/BAX/PIK3CG/TRPV1/ITGAV/LCK/JAK3	20
BP	GO:0043434	response to peptide hormone	22/180	404/18800	4.96881e-11	1.83712e-09	8.59469e-10	PARP1/PTGS2/SRC/CYP1B1/LTA4H/PRKCB/PPARG/PPARA/AGTR1/PRKCD/PTPN1/ROCK1/PIK3CA/MAPK14/CA2/ROCK2/TRPV1/PRKCZ/PTPN2/TYK2/JAK3/JAK1	22
BP	GO:0051222	positive regulation of protein transport	19/180	293/18800	5.85046e-11	2.14377e-09	1.00294e-09	PTGS2/SRC/TNF/HIF1A/PPARG/PPARD/SREBF2/ACHE/CDK5/CHRM1/ADORA2A/TGFB1/PRKACA/PRKCD/MAPK14/CDK5R1/NR1H2/HCAR2/PRKCZ	19
BP	GO:0050817	coagulation	17/180	226/18800	6.24415e-11	2.26779e-09	1.06095e-09	SRC/PRKCA/ADORA2A/ADRA2A/ADRA2B/ADRA2C/PRKCD/SERPINE1/F2/ITGB3/PLG/PIK3CA/MAPK14/PIK3CB/PIK3CG/LCK/PLAUR	17
BP	GO:0007599	hemostasis	17/180	227/18800	6.69405e-11	2.39509e-09	1.12051e-09	SRC/PRKCA/ADORA2A/ADRA2A/ADRA2B/ADRA2C/PRKCD/SERPINE1/F2/ITGB3/PLG/PIK3CA/MAPK14/PIK3CB/PIK3CG/LCK/PLAUR	17
BP	GO:1903351	cellular response to dopamine	12/180	91/18800	6.71138e-11	2.39509e-09	1.12051e-09	DRD2/CHRM4/CHRM2/HTR1A/CHRM1/HTR2A/DRD3/CHRM3/MAPK1/HTR2B/HRH2/HTR6	12
BP	GO:0051048	negative regulation of secretion	15/180	167/18800	7.16384e-11	2.53452e-09	1.18574e-09	HMGCR/OPRM1/TNF/CYP51A1/DRD2/MAOB/ADORA1/CNR1/DRD3/LGALS9/ADRA2A/ADRA2B/ADRA2C/NPY5R/NR1H3	15
BP	GO:0051952	regulation of amine transport	12/180	92/18800	7.6544e-11	2.66217e-09	1.24546e-09	TNF/DRD2/ADORA2A/ADORA1/ADORA3/HTR2A/CNR1/DRD3/ADRA2A/ADRA2B/ADRA2C/NPY5R	12
BP	GO:1903350	response to dopamine	12/180	92/18800	7.6544e-11	2.66217e-09	1.24546e-09	DRD2/CHRM4/CHRM2/HTR1A/CHRM1/HTR2A/DRD3/CHRM3/MAPK1/HTR2B/HRH2/HTR6	12
BP	GO:0051937	catecholamine transport	11/180	72/18800	8.30318e-11	2.86355e-09	1.33967e-09	SLC6A3/DRD2/ADORA2A/ADORA3/HTR2A/CNR1/DRD3/SLC6A2/ADRA2A/ADRA2B/ADRA2C	11
BP	GO:0072593	reactive oxygen species metabolic process	17/180	231/18800	8.81097e-11	3.01335e-09	1.40975e-09	TP53/TNF/HIF1A/CYP1B1/SPHK2/G6PD/PPARA/XDH/MAOB/TGFB1/AGTR1/PRKCD/NOX4/F2/PRCP/ALOX5/MAPK14	17
BP	GO:0042752	regulation of circadian rhythm	13/180	117/18800	9.56817e-11	3.24527e-09	1.51826e-09	TP53/PPARG/PPARA/DRD2/ADORA2A/ADORA1/DRD3/PRKCG/HCRTR2/ROCK2/NR1H3/RORA/RORB	13
BP	GO:0071456	cellular response to hypoxia	14/180	143/18800	9.93001e-11	3.31323e-09	1.55005e-09	OPRD1/MDM2/TP53/PTGS2/SRC/HIF1A/SLC29A1/PPARG/PPARD/TERT/ROCK2/PIK3CB/FABP1/RORA	14
BP	GO:1903531	negative regulation of secretion by cell	14/180	143/18800	9.93001e-11	3.31323e-09	1.55005e-09	HMGCR/OPRM1/CYP51A1/DRD2/MAOB/ADORA1/CNR1/DRD3/LGALS9/ADRA2A/ADRA2B/ADRA2C/NPY5R/NR1H3	14
BP	GO:0003073	regulation of systemic arterial blood pressure	12/180	95/18800	1.12479e-10	3.69292e-09	1.72768e-09	TNF/DRD2/ADORA1/ADRB2/ADRA1A/ADRA1B/ADRA1D/AGTR1/PRCP/AR/TNNI3/TRPV1	12
BP	GO:0060079	excitatory postsynaptic potential	12/180	95/18800	1.12479e-10	3.69292e-09	1.72768e-09	OPRM1/SLC29A1/APP/DRD2/CDK5/CHRNA7/CHRNA2/ADORA2A/ADORA1/ADRB2/TRPV1/PRKCZ	12
BP	GO:0001963	synaptic transmission, dopaminergic	8/180	27/18800	1.14827e-10	3.71061e-09	1.73596e-09	SLC6A4/PTGS2/SLC6A3/DRD2/CDK5/ADORA2A/DRD3/SLC6A2	8
BP	GO:0051953	negative regulation of amine transport	8/180	27/18800	1.14827e-10	3.71061e-09	1.73596e-09	TNF/DRD2/ADORA1/CNR1/ADRA2A/ADRA2B/ADRA2C/NPY5R	8
BP	GO:0007210	serotonin receptor signaling pathway	9/180	40/18800	1.17167e-10	3.75668e-09	1.75751e-09	CHRM4/CHRM2/HTR1A/CHRM1/HTR2A/CHRM3/HTR2B/HRH2/HTR6	9
BP	GO:0010469	regulation of signaling receptor activity	15/180	173/18800	1.18451e-10	3.76841e-09	1.763e-09	SRC/OPRM1/TNF/HIF1A/PPARG/PPARA/APP/ADORA1/ADRB2/ADRA2A/ADRA2B/ADRA2C/PRKCD/SERPINE1/ESR2	15
BP	GO:2000300	regulation of synaptic vesicle exocytosis	10/180	56/18800	1.22539e-10	3.86847e-09	1.80981e-09	PRKCB/DRD2/CDK5/ADORA2A/BACE1/HTR2A/CNR1/ADRA1A/ADRA2A/PRKCG	10
BP	GO:0062013	positive regulation of small molecule metabolic process	14/180	146/18800	1.31353e-10	4.08407e-09	1.91067e-09	PTGS2/SRC/TNF/HIF1A/PPARG/PPARD/PPARA/APP/HTR2A/VCP/NR1H2/NR1H3/FABP1/PTPN2	14
BP	GO:0002683	negative regulation of immune system process	22/180	425/18800	1.31359e-10	4.08407e-09	1.91067e-09	LGALS3/SRC/TNF/DPP4/PPARG/DRD2/ADORA2A/TGFB1/ADORA1/IL2/CNR1/CNR2/LGALS9/NPY5R/CYP19A1/MAPK14/RARA/NR1H2/NR1H3/PDE5A/PTPN2/JAK3	22
BP	GO:1904951	positive regulation of establishment of protein localization	19/180	309/18800	1.45325e-10	4.48431e-09	2.09792e-09	PTGS2/SRC/TNF/HIF1A/PPARG/PPARD/SREBF2/ACHE/CDK5/CHRM1/ADORA2A/TGFB1/PRKACA/PRKCD/MAPK14/CDK5R1/NR1H2/HCAR2/PRKCZ	19
BP	GO:0043270	positive regulation of ion transport	18/180	273/18800	1.46564e-10	4.48879e-09	2.10002e-09	ABCB1/LGALS3/SLC6A4/KCNH2/SPHK2/G6PD/DRD2/CDK5/CHRM1/ADORA2A/ADORA1/ADRB2/ADRA2A/F2/PTGES/BAX/JAK3/SCN5A	18
BP	GO:0001819	positive regulation of cytokine production	23/180	475/18800	1.81236e-10	5.50958e-09	2.57758e-09	HSP90AA1/PTGS2/SRC/TNF/HIF1A/CYP1B1/SPHK2/APP/DRD2/TGFB1/IL2/LGALS9/ADRA2A/SERPINE1/HTR2B/MAPK14/RARA/ROCK2/PIK3CD/PIK3CG/PRKCZ/TYK2/RORA	23
BP	GO:0051588	regulation of neurotransmitter transport	12/180	99/18800	1.8402e-10	5.55308e-09	2.59793e-09	PRKCB/DRD2/CDK5/ADORA2A/BACE1/HTR2A/CNR1/DRD3/ADRA1A/ADRA2A/PRKCG/ITGB3	12
BP	GO:0007193	adenylate cyclase-inhibiting G protein-coupled receptor signaling pathway	11/180	78/18800	2.03356e-10	6.09177e-09	2.84995e-09	OPRD1/OPRM1/DRD2/CHRM4/CHRM2/HTR1A/CHRM1/ADORA1/DRD3/ADRA2A/CHRM3	11
BP	GO:0036294	cellular response to decreased oxygen levels	14/180	151/18800	2.06404e-10	6.12318e-09	2.86464e-09	OPRD1/MDM2/TP53/PTGS2/SRC/HIF1A/SLC29A1/PPARG/PPARD/TERT/ROCK2/PIK3CB/FABP1/RORA	14
BP	GO:0015837	amine transport	12/180	100/18800	2.07388e-10	6.12318e-09	2.86464e-09	TNF/DRD2/ADORA2A/ADORA1/ADORA3/HTR2A/CNR1/DRD3/ADRA2A/ADRA2B/ADRA2C/NPY5R	12
BP	GO:0095500	acetylcholine receptor signaling pathway	8/180	29/18800	2.18404e-10	6.40236e-09	2.99526e-09	OPRM1/ACHE/CHRM4/CHRM2/CHRNA7/CHRM1/CHRM3/CDK5R1	8
BP	GO:0099565	chemical synaptic transmission, postsynaptic	12/180	101/18800	2.33409e-10	6.79368e-09	3.17833e-09	OPRM1/SLC29A1/APP/DRD2/CDK5/CHRNA7/CHRNA2/ADORA2A/ADORA1/ADRB2/TRPV1/PRKCZ	12
BP	GO:0010631	epithelial cell migration	20/180	358/18800	2.54318e-10	7.35016e-09	3.43867e-09	KDR/PTGS2/SRC/TNF/PRKCA/HIF1A/CYP1B1/DPP4/PPARG/PPARD/ACVRL1/TGFB1/PRCP/ITGB3/ROCK1/PIK3CA/ROCK2/PIK3CD/PIK3CB/PIK3CG	20
BP	GO:0007189	adenylate cyclase-activating G protein-coupled receptor signaling pathway	14/180	155/18800	2.92723e-10	8.33617e-09	3.89996e-09	OPRM1/PRKCA/DRD2/ADORA2A/ADRB2/CNR1/CNR2/DRD3/ADRA1A/ADRA2A/ADRA1B/ADRA1D/ADRA2B/ADRA2C	14
BP	GO:0043491	protein kinase B signaling	16/180	216/18800	2.93545e-10	8.33617e-09	3.89996e-09	KDR/EGFR/HSP90AA1/SRC/TNF/PPARA/DRD2/XDH/TGFB1/DRD3/NOX4/AKR1C2/PIK3CA/PIK3CD/PIK3CB/PIK3CG	16
BP	GO:0090132	epithelium migration	20/180	361/18800	2.94528e-10	8.33617e-09	3.89996e-09	KDR/PTGS2/SRC/TNF/PRKCA/HIF1A/CYP1B1/DPP4/PPARG/PPARD/ACVRL1/TGFB1/PRCP/ITGB3/ROCK1/PIK3CA/ROCK2/PIK3CD/PIK3CB/PIK3CG	20
BP	GO:0050994	regulation of lipid catabolic process	10/180	61/18800	2.97798e-10	8.37098e-09	3.91625e-09	TNF/ACACB/PPARA/ADORA1/CNR1/ADRA2A/PRKCD/PIK3CG/HCAR2/FABP1	10
BP	GO:0009895	negative regulation of catabolic process	19/180	324/18800	3.24608e-10	9.06251e-09	4.23977e-09	TP53/EGFR/HMGCR/TNF/CYP51A1/ACACB/PPARA/ADORA1/CNR1/ADRA1A/ADRA2A/PRKCG/HTR2B/ROCK1/PIK3CA/MAPK14/PIK3CG/HCAR2/FHIT	19
BP	GO:0051896	regulation of protein kinase B signaling	15/180	187/18800	3.55582e-10	9.8602e-09	4.61296e-09	EGFR/HSP90AA1/SRC/TNF/PPARA/DRD2/XDH/TGFB1/DRD3/NOX4/AKR1C2/PIK3CA/PIK3CD/PIK3CB/PIK3CG	15
BP	GO:0030168	platelet activation	13/180	130/18800	3.63023e-10	9.97104e-09	4.66481e-09	SRC/PRKCA/ADRA2A/ADRA2B/ADRA2C/PRKCD/F2/ITGB3/PIK3CA/MAPK14/PIK3CB/PIK3CG/LCK	13
BP	GO:1902895	positive regulation of miRNA transcription	9/180	45/18800	3.64439e-10	9.97104e-09	4.66481e-09	NR3C1/TP53/TNF/HIF1A/PPARG/SREBF2/TGFB1/TERT/NR1H2	9
BP	GO:0090130	tissue migration	20/180	366/18800	3.74949e-10	1.01907e-08	4.76756e-09	KDR/PTGS2/SRC/TNF/PRKCA/HIF1A/CYP1B1/DPP4/PPARG/PPARD/ACVRL1/TGFB1/PRCP/ITGB3/ROCK1/PIK3CA/ROCK2/PIK3CD/PIK3CB/PIK3CG	20
BP	GO:0009755	hormone-mediated signaling pathway	15/180	190/18800	4.44508e-10	1.20017e-08	5.61484e-09	NR3C1/PARP1/SRC/ESR1/PPARG/PPARD/PPARA/NR3C2/PRCP/AR/ESR2/RARA/RXRA/NR1H3/RARB	15
BP	GO:2001233	regulation of apoptotic signaling pathway	20/180	370/18800	4.53537e-10	1.21655e-08	5.69145e-09	LGALS3/MDM2/TP53/PARP1/PTGS2/SRC/TNF/HIF1A/ADORA2A/PRKCD/SERPINE1/PTPN1/AR/TERT/BAX/PIK3CB/ITGAV/PTPN2/LCK/PLAUR	20
BP	GO:1905953	negative regulation of lipid localization	9/180	47/18800	5.51266e-10	1.46909e-08	6.87293e-09	TNF/PPARG/PPARD/PPARA/ITGB3/NR1H2/NR1H3/ITGAV/PTPN2	9
BP	GO:0006940	regulation of smooth muscle contraction	10/180	65/18800	5.71981e-10	1.51446e-08	7.08518e-09	PTGS2/CHRM2/ADORA1/ADRB2/ADRA1A/ADRA2A/ADRA2B/ADRA2C/CHRM3/TNNI3	10
BP	GO:0050730	regulation of peptidyl-tyrosine phosphorylation	17/180	261/18800	5.88197e-10	1.54741e-08	7.23935e-09	TP53/EGFR/SRC/TNF/APP/TGFB1/ADORA1/HTR2A/IL2/ADRA1A/ADRA2A/PRKCD/NOX4/PTPN1/ITGB3/PRKCZ/PTPN2	17
BP	GO:0051047	positive regulation of secretion	18/180	300/18800	6.74949e-10	1.76432e-08	8.25415e-09	SLC6A4/HIF1A/SPHK2/PPARG/PPARD/ACHE/DRD2/CDK5/ADORA2A/TGFB1/ADORA1/CNR1/DRD3/PTGES/CYP19A1/NR1H2/HCAR2/TRPV1	18
BP	GO:0010878	cholesterol storage	7/180	21/18800	6.8133e-10	1.76973e-08	8.27946e-09	PPARG/PPARD/SREBF2/PPARA/SOAT1/NR1H2/NR1H3	7
BP	GO:0007611	learning or memory	17/180	264/18800	7.01142e-10	1.80974e-08	8.46662e-09	SLC6A4/EGFR/HMGCR/PTGS2/HIF1A/APP/DRD2/CDK5/CHRNA7/HTR2A/CNR1/DRD3/PRKCG/MAPK1/BCHE/GABRA5/PRKCZ	17
BP	GO:0071453	cellular response to oxygen levels	14/180	166/18800	7.27138e-10	1.86511e-08	8.72565e-09	OPRD1/MDM2/TP53/PTGS2/SRC/HIF1A/SLC29A1/PPARG/PPARD/TERT/ROCK2/PIK3CB/FABP1/RORA	14
BP	GO:0099003	vesicle-mediated transport in synapse	15/180	197/18800	7.36795e-10	1.87814e-08	8.78662e-09	PRKCB/DRD2/CDK5/ADORA2A/BACE1/HTR2A/CNR1/DRD3/ADRA1A/ADRA2A/PRKCG/ITGB3/DNM1/ROCK1/CDK5R1	15
BP	GO:0050678	regulation of epithelial cell proliferation	20/180	382/18800	7.91039e-10	2.00397e-08	9.37528e-09	KDR/EGFR/TNF/PRKCA/HIF1A/PPARG/PPARD/XDH/ACVRL1/TGFB1/AGTR1/HTR2B/AR/ALOX5/ITGB3/GLI1/BAX/PIK3CD/FLT1/SCN5A	20
BP	GO:0002526	acute inflammatory response	12/180	113/18800	8.76022e-10	2.20564e-08	1.03188e-08	PTGS2/OPRM1/TNF/ADORA1/CNR1/ADRA2A/F2/PRCP/NPY5R/PTGES/PIK3CG/TRPV1	12
BP	GO:0060193	positive regulation of lipase activity	10/180	68/18800	9.063e-10	2.26796e-08	1.06103e-08	EGFR/ESR1/HTR2A/ADRA1A/AGTR1/HTR2B/NR1H2/NR1H3/FLT1/PRKCZ	10
BP	GO:0015874	norepinephrine transport	7/180	22/18800	9.91245e-10	2.4655e-08	1.15345e-08	SLC6A3/ADORA2A/ADORA3/SLC6A2/ADRA2A/ADRA2B/ADRA2C	7
BP	GO:0033559	unsaturated fatty acid metabolic process	12/180	115/18800	1.07519e-09	2.65817e-08	1.24359e-08	CYP2C9/PTGS2/CYP2C19/CYP1B1/CYP2D6/FAAH/PTGS1/AKR1B1/FABP5/AKR1C2/ALOX5/PTGES	12
BP	GO:0006869	lipid transport	20/180	391/18800	1.1842e-09	2.90541e-08	1.35926e-08	ABCB1/ABCC1/PPARG/PPARD/PPARA/FABP3/DRD2/DRD3/AGTR1/PRKCD/FABP5/PTGES/PLA2G2A/CETP/ITGB3/CYP19A1/NR1H2/NR1H3/FABP1/ITGAV	20
BP	GO:0043406	positive regulation of MAP kinase activity	12/180	116/18800	1.18935e-09	2.90541e-08	1.35926e-08	EGFR/SRC/TNF/TGFB1/HTR2A/ADRA2A/HTR2B/NOX4/PTPN1/PIK3CG/PDE5A/FLT1	12
BP	GO:0019217	regulation of fatty acid metabolic process	11/180	92/18800	1.25156e-09	3.0393e-08	1.42189e-08	PTGS2/ACACB/PPARG/PPARD/PPARA/FABP3/CNR1/FABP5/NR1H2/NR1H3/FABP1	11
BP	GO:0007623	circadian rhythm	15/180	205/18800	1.28041e-09	3.09106e-08	1.44611e-08	SLC6A4/TP53/TNF/PPARG/PPARA/DRD2/ADORA2A/ADORA1/DRD3/PRKCG/HCRTR2/ROCK2/NR1H3/RORA/RORB	15
BP	GO:0014065	phosphatidylinositol 3-kinase signaling	13/180	144/18800	1.30004e-09	3.1201e-08	1.4597e-08	KDR/EGFR/SRC/TNF/PPARD/HTR2A/HTR2B/F2/PIK3CA/PIK3CD/PIK3CB/PIK3CG/FLT1	13
BP	GO:1901214	regulation of neuron death	18/180	313/18800	1.32984e-09	3.17305e-08	1.48447e-08	TP53/PARP1/TNF/HIF1A/G6PD/PPARA/CDK5/CHRNA7/ADORA2A/BACE1/ADORA1/PRKCG/ROCK1/PIK3CA/TERT/CDK5R1/BAX/GABRA5	18
BP	GO:0070997	neuron death	19/180	353/18800	1.36265e-09	3.23255e-08	1.5123e-08	TP53/PARP1/TNF/HIF1A/G6PD/PPARA/APP/CDK5/CHRNA7/ADORA2A/BACE1/ADORA1/PRKCG/ROCK1/PIK3CA/TERT/CDK5R1/BAX/GABRA5	19
BP	GO:0050805	negative regulation of synaptic transmission	10/180	71/18800	1.4041e-09	3.31174e-08	1.54935e-08	SLC6A4/PTGS2/ACHE/DRD2/ADORA1/HTR2A/CNR2/DRD3/NPY5R/BCHE	10
BP	GO:0032368	regulation of lipid transport	12/180	118/18800	1.45106e-09	3.37628e-08	1.57954e-08	PPARG/PPARA/FABP3/AGTR1/PRKCD/PTGES/CETP/ITGB3/CYP19A1/NR1H2/NR1H3/ITGAV	12
BP	GO:0035265	organ growth	14/180	175/18800	1.45596e-09	3.37628e-08	1.57954e-08	SLC6A4/ESR1/ACACB/G6PD/PPARA/ADRA1A/AR/GLI1/CYP19A1/MAPK14/RARA/MMP13/RARB/PIM1	14
BP	GO:0051402	neuron apoptotic process	16/180	241/18800	1.4621e-09	3.37628e-08	1.57954e-08	TP53/PARP1/TNF/HIF1A/G6PD/APP/CDK5/ADORA2A/BACE1/PRKCG/ROCK1/PIK3CA/TERT/CDK5R1/BAX/GABRA5	16
BP	GO:0043523	regulation of neuron apoptotic process	15/180	207/18800	1.46437e-09	3.37628e-08	1.57954e-08	TP53/PARP1/TNF/HIF1A/G6PD/CDK5/ADORA2A/BACE1/PRKCG/ROCK1/PIK3CA/TERT/CDK5R1/BAX/GABRA5	15
BP	GO:0016049	cell growth	22/180	484/18800	1.51418e-09	3.47161e-08	1.62415e-08	TP53/EGFR/HSP90AA1/SPHK2/PPARD/G6PD/PPARA/APP/CDK5/ACVRL1/TGFB1/IL2/ADRA1A/AGTR1/F2/MAP2/ESR2/CDK5R1/RPS6KA3/CYP27B1/PRKCZ/LIMK1	22
BP	GO:0045936	negative regulation of phosphate metabolic process	21/180	440/18800	1.54203e-09	3.51583e-08	1.64483e-08	LGALS3/TP53/HMGCR/PARP1/TNF/PPARG/PPARA/DRD2/ADORA2A/XDH/TGFB1/IL2/PRKCD/PTPN1/ROCK1/IGFBP3/BAX/ROCK2/PIK3CB/PRKCZ/PTPN2	21
BP	GO:0010563	negative regulation of phosphorus metabolic process	21/180	441/18800	1.60588e-09	3.64117e-08	1.70347e-08	LGALS3/TP53/HMGCR/PARP1/TNF/PPARG/PPARA/DRD2/ADORA2A/XDH/TGFB1/IL2/PRKCD/PTPN1/ROCK1/IGFBP3/BAX/ROCK2/PIK3CB/PRKCZ/PTPN2	21
BP	GO:0043542	endothelial cell migration	17/180	279/18800	1.63096e-09	3.67772e-08	1.72057e-08	KDR/PTGS2/TNF/PRKCA/HIF1A/CYP1B1/DPP4/PPARG/ACVRL1/TGFB1/PRCP/ITGB3/PIK3CA/ROCK2/PIK3CD/PIK3CB/PIK3CG	17
BP	GO:0032103	positive regulation of response to external stimulus	21/180	442/18800	1.67217e-09	3.75006e-08	1.75441e-08	KDR/HSP90AA1/PTGS2/SRC/ABCC1/OPRM1/TNF/PRKCA/APP/TGFB1/IL2/CNR1/LGALS9/AGTR1/MAPK1/SERPINE1/F2/NPY5R/PLA2G2A/PLG/PIK3CG	21
BP	GO:0043502	regulation of muscle adaptation	11/180	95/18800	1.77353e-09	3.95575e-08	1.85064e-08	PARP1/PRKCA/PPARG/G6PD/PPARA/ADRA1A/ROCK1/ROCK2/PDE5A/SCN5A/TNNC1	11
BP	GO:0042180	cellular ketone metabolic process	15/180	211/18800	1.90682e-09	4.23004e-08	1.97897e-08	PTGS2/ACACB/PPARG/PPARD/PPARA/FABP3/CNR1/AKR1B1/FABP5/AKR1C2/CYP17A1/CYP19A1/NR1H2/NR1H3/FABP1	15
BP	GO:0010959	regulation of metal ion transport	20/180	403/18800	1.99323e-09	4.39797e-08	2.05753e-08	OPRD1/LGALS3/KCNH2/PTGS2/SPHK2/G6PD/DRD2/CDK5/ADORA2A/ADORA1/ADRB2/HTR2A/PRKACA/DRD3/ADRA2A/F2/BAX/PIK3CG/JAK3/SCN5A	20
BP	GO:0009636	response to toxic substance	16/180	247/18800	2.08811e-09	4.58267e-08	2.14394e-08	ABCB1/PON1/OPRD1/SLC6A4/PTGS2/TNF/CYP1B1/DRD2/MAOB/PRKCG/PTGS1/PTGES/EPHX2/BAX/FABP1/PIM1	16
BP	GO:0043279	response to alkaloid	11/180	97/18800	2.22219e-09	4.85099e-08	2.26947e-08	OPRM1/SLC6A3/DRD2/CDK5/ADORA2A/HTR2A/CNR1/DRD3/PRKCG/BCHE/TRPV1	11
BP	GO:0098926	postsynaptic signal transduction	8/180	38/18800	2.31229e-09	5.02097e-08	2.34899e-08	OPRM1/ACHE/CHRM4/CHRM2/CHRNA7/CHRM1/CHRM3/CDK5R1	8
BP	GO:1904645	response to amyloid-beta	9/180	55/18800	2.40878e-09	5.20297e-08	2.43414e-08	PARP1/ABCC1/TNF/APP/CDK5/CHRNA7/BACE1/ADRB2/MMP13	9
BP	GO:0016042	lipid catabolic process	18/180	327/18800	2.66096e-09	5.71759e-08	2.67489e-08	TNF/CYP1B1/CYP3A4/ACACB/FAAH/PPARD/PPARA/ADORA1/CNR1/ADRA2A/PRKCD/HSD11B1/PLA2G2A/CYP19A1/PIK3CG/HCAR2/CYP27B1/FABP1	18
BP	GO:0050433	regulation of catecholamine secretion	9/180	56/18800	2.84657e-09	6.08455e-08	2.84657e-08	DRD2/ADORA2A/ADORA3/HTR2A/CNR1/DRD3/ADRA2A/ADRA2B/ADRA2C	9
BP	GO:0048638	regulation of developmental growth	18/180	329/18800	2.92958e-09	6.22954e-08	2.9144e-08	SLC6A4/ACACB/PPARD/G6PD/PPARA/SLC6A3/APP/DRD2/CDK5/ADRB2/AR/MAP2/GLI1/PIK3CA/MAPK14/CDK5R1/PIM1/LIMK1	18
BP	GO:0048545	response to steroid hormone	18/180	330/18800	3.07309e-09	6.501e-08	3.0414e-08	NR3C1/PARP1/PTGS2/SRC/TNF/ESR1/CYP1B1/PPARD/PPARA/MAOB/TGFB1/NR3C2/AR/BCHE/PIK3CA/ESR2/RXRA/NR1H3	18
BP	GO:0032768	regulation of monooxygenase activity	9/180	57/18800	3.35267e-09	7.02008e-08	3.28425e-08	EGFR/TNF/HIF1A/CNR1/CNR2/HTR2B/TERT/PIK3CB/CYP27B1	9
BP	GO:0050432	catecholamine secretion	9/180	57/18800	3.35267e-09	7.02008e-08	3.28425e-08	DRD2/ADORA2A/ADORA3/HTR2A/CNR1/DRD3/ADRA2A/ADRA2B/ADRA2C	9
BP	GO:0032496	response to lipopolysaccharide	18/180	333/18800	3.54347e-09	7.38193e-08	3.45353e-08	PTGS2/SRC/OPRM1/TNF/PRKCA/PPARD/MAOB/TGFB1/CNR1/CNR2/LGALS9/MAPK1/SERPINE1/MAPK14/RARA/RPS6KA3/NR1H3/CYP27B1	18
BP	GO:0071375	cellular response to peptide hormone stimulus	17/180	294/18800	3.60071e-09	7.46329e-08	3.4916e-08	PARP1/SRC/CYP1B1/PRKCB/PPARG/AGTR1/PRKCD/PTPN1/ROCK1/PIK3CA/CA2/ROCK2/PRKCZ/PTPN2/TYK2/JAK3/JAK1	17
BP	GO:0045822	negative regulation of heart contraction	7/180	26/18800	3.70176e-09	7.59601e-08	3.55369e-08	TNF/ADORA1/IL2/ADRA1A/PIK3CG/TRPV1/PDE5A	7
BP	GO:0050995	negative regulation of lipid catabolic process	7/180	26/18800	3.70176e-09	7.59601e-08	3.55369e-08	TNF/ACACB/ADORA1/CNR1/ADRA2A/PIK3CG/HCAR2	7
BP	GO:0007159	leukocyte cell-cell adhesion	19/180	381/18800	4.78486e-09	9.76969e-08	4.57062e-08	LGALS3/SRC/TNF/DPP4/PPARA/ADORA2A/IL2/LGALS9/ALOX5/ROCK1/PIK3CA/GLI2/RARA/PDE5A/PRKCZ/PTPN2/LCK/TYK2/JAK3	19
BP	GO:1903523	negative regulation of blood circulation	7/180	27/18800	4.95719e-09	1.00714e-07	4.71178e-08	TNF/ADORA1/IL2/ADRA1A/PIK3CG/TRPV1/PDE5A	7
BP	GO:0031649	heat generation	6/180	16/18800	5.24095e-09	1.05955e-07	4.95696e-08	PTGS2/TNF/ADRB2/CNR1/PTGES/TRPV1	6
BP	GO:0050999	regulation of nitric-oxide synthase activity	8/180	42/18800	5.40169e-09	1.08669e-07	5.08394e-08	EGFR/TNF/HIF1A/CNR1/CNR2/HTR2B/TERT/PIK3CB	8
BP	GO:0001935	endothelial cell proliferation	14/180	194/18800	5.55473e-09	1.11203e-07	5.20248e-08	KDR/TNF/PRKCA/HIF1A/PPARG/XDH/ACVRL1/AGTR1/HTR2B/ALOX5/ITGB3/PIK3CD/PIK3CB/FLT1	14
BP	GO:0051341	regulation of oxidoreductase activity	11/180	106/18800	5.76511e-09	1.14854e-07	5.37331e-08	EGFR/TNF/HIF1A/SPHK2/CNR1/CNR2/AGTR1/HTR2B/TERT/PIK3CB/CYP27B1	11
BP	GO:1903037	regulation of leukocyte cell-cell adhesion	18/180	344/18800	5.89648e-09	1.16904e-07	5.4692e-08	LGALS3/SRC/TNF/DPP4/PPARA/ADORA2A/IL2/LGALS9/ALOX5/PIK3CA/GLI2/RARA/PDE5A/PRKCZ/PTPN2/LCK/TYK2/JAK3	18
BP	GO:0045765	regulation of angiogenesis	18/180	345/18800	6.16982e-09	1.21704e-07	5.69374e-08	KDR/TNF/PRKCA/HIF1A/CYP1B1/PRKCB/PPARG/CHRNA7/ACVRL1/SERPINE1/ALOX5/ROCK1/TERT/ROCK2/PIK3CD/PIK3CB/FLT1/JAK1	18
BP	GO:0042445	hormone metabolic process	15/180	230/18800	6.19788e-09	1.21704e-07	5.69374e-08	CYP2C9/ESR1/HIF1A/CYP1B1/CYP2D6/CYP3A4/DPP4/ADH1C/AKR1B1/AKR1C2/CYP17A1/BCHE/CYP19A1/CTSL/CYP27B1	15
BP	GO:0032409	regulation of transporter activity	17/180	305/18800	6.24528e-09	1.22051e-07	5.70997e-08	ABCB1/PON1/OPRM1/SPHK2/PPARG/APP/DRD2/CDK5/ADRB2/PRKACA/DRD3/ADRA2A/CHRM3/PRKCD/RXRA/NR1H3/PIM1	17
BP	GO:0001667	ameboidal-type cell migration	21/180	480/18800	7.18717e-09	1.39792e-07	6.53998e-08	KDR/PTGS2/SRC/TNF/PRKCA/HIF1A/CYP1B1/DPP4/PPARG/PPARD/ACVRL1/TGFB1/HTR2B/PRCP/ITGB3/ROCK1/PIK3CA/ROCK2/PIK3CD/PIK3CB/PIK3CG	21
BP	GO:0009306	protein secretion	18/180	350/18800	7.72045e-09	1.48755e-07	6.95928e-08	HMGCR/OPRM1/TNF/HIF1A/CYP51A1/PPARG/PPARD/ACHE/DRD2/ADORA2A/TGFB1/CNR1/DRD3/ADRA2A/ALOX5/NR1H2/NR1H3/HCAR2	18
BP	GO:0045861	negative regulation of proteolysis	18/180	350/18800	7.72045e-09	1.48755e-07	6.95928e-08	TP53/PTGS2/SRC/TNF/APP/CDK5/ADORA2A/PRKCG/SERPINE1/F2/ROCK1/RPS6KA3/NR1H2/NR1H3/SERPINA6/FABP1/FHIT/PLAUR	18
BP	GO:0071887	leukocyte apoptotic process	11/180	109/18800	7.76245e-09	1.48865e-07	6.96444e-08	LGALS3/TP53/HIF1A/IL2/LGALS9/BAX/PIK3CD/PIK3CB/HCAR2/CTSL/JAK3	11
BP	GO:0048738	cardiac muscle tissue development	15/180	234/18800	7.82878e-09	1.49439e-07	6.99128e-08	G6PD/PPARA/TGFB1/ADRA1A/NOX4/PRMT1/GLI1/MAPK14/RARA/TNNI3/RARB/PIM1/SCN5A/TNNT2/TNNC1	15
BP	GO:0035592	establishment of protein localization to extracellular region	18/180	351/18800	8.07074e-09	1.52637e-07	7.14093e-08	HMGCR/OPRM1/TNF/HIF1A/CYP51A1/PPARG/PPARD/ACHE/DRD2/ADORA2A/TGFB1/CNR1/DRD3/ADRA2A/ALOX5/NR1H2/NR1H3/HCAR2	18
BP	GO:1901342	regulation of vasculature development	18/180	351/18800	8.07074e-09	1.52637e-07	7.14093e-08	KDR/TNF/PRKCA/HIF1A/CYP1B1/PRKCB/PPARG/CHRNA7/ACVRL1/SERPINE1/ALOX5/ROCK1/TERT/ROCK2/PIK3CD/PIK3CB/FLT1/JAK1	18
BP	GO:0097305	response to alcohol	15/180	235/18800	8.29349e-09	1.56131e-07	7.30436e-08	PARP1/OPRM1/TNF/CYP1B1/SPHK2/G6PD/PPARA/SLC6A3/DRD2/MAOB/TGFB1/IL2/CNR1/AKR1C2/RARA	15
BP	GO:0046889	positive regulation of lipid biosynthetic process	10/180	85/18800	8.47806e-09	1.58154e-07	7.39903e-08	PTGS2/TNF/SPHK2/PPARA/FABP3/HTR2A/PRKCD/HTR2B/NR1H2/NR1H3	10
BP	GO:2000106	regulation of leukocyte apoptotic process	10/180	85/18800	8.47806e-09	1.58154e-07	7.39903e-08	LGALS3/TP53/HIF1A/IL2/LGALS9/BAX/PIK3CD/PIK3CB/HCAR2/JAK3	10
BP	GO:0060048	cardiac muscle contraction	12/180	138/18800	8.77349e-09	1.62925e-07	7.62222e-08	KCNH2/ADORA1/PRKACA/ADRA1A/ADRA1B/PIK3CA/PIK3CG/TNNI3/PDE5A/SCN5A/TNNT2/TNNC1	12
BP	GO:0002237	response to molecule of bacterial origin	18/180	354/18800	9.21144e-09	1.70287e-07	7.96665e-08	PTGS2/SRC/OPRM1/TNF/PRKCA/PPARD/MAOB/TGFB1/CNR1/CNR2/LGALS9/MAPK1/SERPINE1/MAPK14/RARA/RPS6KA3/NR1H3/CYP27B1	18
BP	GO:0046928	regulation of neurotransmitter secretion	10/180	86/18800	9.51483e-09	1.75107e-07	8.19214e-08	PRKCB/DRD2/CDK5/ADORA2A/BACE1/HTR2A/CNR1/ADRA1A/ADRA2A/PRKCG	10
BP	GO:1903305	regulation of regulated secretory pathway	12/180	140/18800	1.03301e-08	1.89263e-07	8.85441e-08	SPHK2/PRKCB/DRD2/CDK5/ADORA2A/BACE1/HTR2A/CNR1/LGALS9/ADRA1A/ADRA2A/PRKCG	12
BP	GO:1990776	response to angiotensin	7/180	30/18800	1.10924e-08	2.02325e-07	9.46549e-08	PTGS2/SRC/AGTR1/PRKCD/ROCK1/CA2/ROCK2	7
BP	GO:0071692	protein localization to extracellular region	18/180	359/18800	1.14475e-08	2.07878e-07	9.7253e-08	HMGCR/OPRM1/TNF/HIF1A/CYP51A1/PPARG/PPARD/ACHE/DRD2/ADORA2A/TGFB1/CNR1/DRD3/ADRA2A/ALOX5/NR1H2/NR1H3/HCAR2	18
BP	GO:0015849	organic acid transport	17/180	318/18800	1.16191e-08	2.10065e-07	9.82759e-08	ABCB1/ABCC1/TNF/PPARG/PPARD/PPARA/FABP3/DRD2/ADORA2A/ADORA1/DRD3/NPY5R/FABP5/PTGES/PLA2G2A/TRPV1/FABP1	17
BP	GO:0060965	negative regulation of miRNA-mediated gene silencing	6/180	18/18800	1.19577e-08	2.15238e-07	1.00696e-07	TP53/TNF/ESR1/PPARG/TGFB1/TERT	6
BP	GO:0071902	positive regulation of protein serine/threonine kinase activity	14/180	208/18800	1.35597e-08	2.43008e-07	1.13688e-07	EGFR/SRC/TNF/TGFB1/ADRB2/HTR2A/ADRA2A/HTR2B/NOX4/PTPN1/CDK5R1/PIK3CG/PDE5A/FLT1	14
BP	GO:0018107	peptidyl-threonine phosphorylation	11/180	115/18800	1.36975e-08	2.44411e-07	1.14344e-07	PRKCA/PRKCB/APP/CDK5/TGFB1/PRKACA/PRKCD/MAPK1/ROCK1/CDK5R1/ROCK2	11
BP	GO:0060055	angiogenesis involved in wound healing	7/180	31/18800	1.42125e-08	2.52502e-07	1.1813e-07	KDR/TNF/SERPINE1/PRCP/ALOX5/ITGB3/PIK3CB	7
BP	GO:0045926	negative regulation of growth	15/180	245/18800	1.4536e-08	2.57137e-07	1.20298e-07	SLC6A4/TP53/HIF1A/SPHK2/PPARD/G6PD/PPARA/CDK5/ACVRL1/TGFB1/ADRB2/MAP2/ESR2/CDK5R1/CYP27B1	15
BP	GO:0060191	regulation of lipase activity	10/180	90/18800	1.48735e-08	2.61978e-07	1.22563e-07	EGFR/ESR1/HTR2A/ADRA1A/AGTR1/HTR2B/NR1H2/NR1H3/FLT1/PRKCZ	10
BP	GO:0051098	regulation of binding	18/180	366/18800	1.54233e-08	2.70502e-07	1.2655e-07	PON1/PARP1/SRC/CYP2D6/PPARG/PPARA/APP/CDK5/TGFB1/ADRB2/PRKACA/PRKCD/ROCK1/MAP2/TERT/BAX/RARA/PLAUR	18
BP	GO:0001659	temperature homeostasis	13/180	177/18800	1.60827e-08	2.79676e-07	1.30843e-07	PTGS2/TNF/ACHE/DRD2/ADORA1/ADRB2/HTR2A/CNR1/FABP5/PTGES/NR1H2/NR1H3/TRPV1	13
BP	GO:0048015	phosphatidylinositol-mediated signaling	13/180	177/18800	1.60827e-08	2.79676e-07	1.30843e-07	KDR/EGFR/SRC/TNF/PPARD/HTR2A/HTR2B/F2/PIK3CA/PIK3CD/PIK3CB/PIK3CG/FLT1	13
BP	GO:0010611	regulation of cardiac muscle hypertrophy	9/180	68/18800	1.67797e-08	2.90431e-07	1.35874e-07	PARP1/PRKCA/PPARG/G6PD/PPARA/ADRA1A/ROCK1/ROCK2/PDE5A	9
BP	GO:0014706	striated muscle tissue development	15/180	248/18800	1.71107e-08	2.90431e-07	1.35874e-07	G6PD/PPARA/TGFB1/ADRA1A/NOX4/PRMT1/GLI1/MAPK14/RARA/TNNI3/RARB/PIM1/SCN5A/TNNT2/TNNC1	15
BP	GO:0001936	regulation of endothelial cell proliferation	13/180	178/18800	1.72066e-08	2.90431e-07	1.35874e-07	KDR/TNF/PRKCA/HIF1A/PPARG/XDH/ACVRL1/AGTR1/HTR2B/ALOX5/ITGB3/PIK3CD/FLT1	13
BP	GO:0006941	striated muscle contraction	13/180	178/18800	1.72066e-08	2.90431e-07	1.35874e-07	KCNH2/TNF/ADORA1/PRKACA/ADRA1A/ADRA1B/PIK3CA/PIK3CG/TNNI3/PDE5A/SCN5A/TNNT2/TNNC1	13
BP	GO:0007213	G protein-coupled acetylcholine receptor signaling pathway	6/180	19/18800	1.73381e-08	2.90431e-07	1.35874e-07	OPRM1/CHRM4/CHRM2/CHRM1/CHRM3/CDK5R1	6
BP	GO:0010885	regulation of cholesterol storage	6/180	19/18800	1.73381e-08	2.90431e-07	1.35874e-07	PPARG/PPARD/SREBF2/PPARA/NR1H2/NR1H3	6
BP	GO:0060149	negative regulation of post-transcriptional gene silencing	6/180	19/18800	1.73381e-08	2.90431e-07	1.35874e-07	TP53/TNF/ESR1/PPARG/TGFB1/TERT	6
BP	GO:0060967	negative regulation of gene silencing by RNA	6/180	19/18800	1.73381e-08	2.90431e-07	1.35874e-07	TP53/TNF/ESR1/PPARG/TGFB1/TERT	6
BP	GO:1900369	negative regulation of post-transcriptional gene silencing by RNA	6/180	19/18800	1.73381e-08	2.90431e-07	1.35874e-07	TP53/TNF/ESR1/PPARG/TGFB1/TERT	6
BP	GO:0043500	muscle adaptation	11/180	118/18800	1.79687e-08	2.9977e-07	1.40243e-07	PARP1/PRKCA/PPARG/G6PD/PPARA/ADRA1A/ROCK1/ROCK2/PDE5A/SCN5A/TNNC1	11
BP	GO:0035094	response to nicotine	8/180	49/18800	1.94944e-08	3.23907e-07	1.51535e-07	TNF/PPARA/SLC6A3/DRD2/CHRNA7/CHRNA2/CNR1/MAPK1	8
BP	GO:0051897	positive regulation of protein kinase B signaling	11/180	119/18800	1.96358e-08	3.24941e-07	1.52019e-07	EGFR/HSP90AA1/SRC/TNF/TGFB1/NOX4/AKR1C2/PIK3CA/PIK3CD/PIK3CB/PIK3CG	11
BP	GO:0071900	regulation of protein serine/threonine kinase activity	18/180	372/18800	1.98042e-08	3.26411e-07	1.52707e-07	EGFR/HMGCR/SRC/TNF/PPARG/TGFB1/ADRB2/HTR2A/ADRA2A/PRKCD/HTR2B/NOX4/PTPN1/CDK5R1/PIK3CB/PIK3CG/PDE5A/FLT1	18
BP	GO:0051924	regulation of calcium ion transport	15/180	251/18800	2.00945e-08	3.29871e-07	1.54326e-07	OPRD1/LGALS3/PTGS2/SPHK2/G6PD/DRD2/CDK5/ADORA2A/PRKACA/DRD3/ADRA2A/F2/BAX/PIK3CG/JAK3	15
BP	GO:0048017	inositol lipid-mediated signaling	13/180	181/18800	2.10165e-08	3.43633e-07	1.60764e-07	KDR/EGFR/SRC/TNF/PPARD/HTR2A/HTR2B/F2/PIK3CA/PIK3CD/PIK3CB/PIK3CG/FLT1	13
BP	GO:0051966	regulation of synaptic transmission, glutamatergic	9/180	70/18800	2.17833e-08	3.54756e-07	1.65968e-07	PTGS2/TNF/DRD2/CDK5/ADORA2A/ADORA1/HTR2A/CNR1/DRD3	9
BP	GO:0045907	positive regulation of vasoconstriction	7/180	33/18800	2.27201e-08	3.6855e-07	1.72421e-07	PTGS2/FAAH/HTR2A/ADRA1A/ADRA1B/ADRA1D/HRH2	7
BP	GO:0099504	synaptic vesicle cycle	13/180	183/18800	2.39633e-08	3.87186e-07	1.8114e-07	PRKCB/DRD2/CDK5/ADORA2A/BACE1/HTR2A/CNR1/ADRA1A/ADRA2A/PRKCG/DNM1/ROCK1/CDK5R1	13
BP	GO:0014743	regulation of muscle hypertrophy	9/180	71/18800	2.47415e-08	3.98193e-07	1.86289e-07	PARP1/PRKCA/PPARG/G6PD/PPARA/ADRA1A/ROCK1/ROCK2/PDE5A	9
BP	GO:0097193	intrinsic apoptotic signaling pathway	16/180	295/18800	2.61026e-08	4.18457e-07	1.95769e-07	MDM2/TP53/PARP1/PTGS2/SRC/TNF/HIF1A/CYP1B1/PRKCD/PTPN1/BAX/PIK3CB/FHIT/PTPN2/LCK/PLAUR	16
BP	GO:0003300	cardiac muscle hypertrophy	10/180	96/18800	2.79124e-08	4.45729e-07	2.08528e-07	PARP1/PRKCA/PPARG/G6PD/PPARA/ADRA1A/HTR2B/ROCK1/ROCK2/PDE5A	10
BP	GO:0018210	peptidyl-threonine modification	11/180	124/18800	3.02212e-08	4.80727e-07	2.24902e-07	PRKCA/PRKCB/APP/CDK5/TGFB1/PRKACA/PRKCD/MAPK1/ROCK1/CDK5R1/ROCK2	11
BP	GO:0050900	leukocyte migration	18/180	384/18800	3.21796e-08	5.09904e-07	2.38551e-07	LGALS3/SRC/TNF/DPP4/APP/ADORA1/CNR2/LGALS9/MAPK1/SERPINE1/ALOX5/ROCK1/PLG/CYP19A1/PIK3CD/PIK3CG/FLT1/LCK	18
BP	GO:0001660	fever generation	5/180	11/18800	3.35604e-08	5.25694e-07	2.45939e-07	PTGS2/TNF/CNR1/PTGES/TRPV1	5
BP	GO:0010887	negative regulation of cholesterol storage	5/180	11/18800	3.35604e-08	5.25694e-07	2.45939e-07	PPARG/PPARD/PPARA/NR1H2/NR1H3	5
BP	GO:1903799	negative regulation of production of miRNAs involved in gene silencing by miRNA	5/180	11/18800	3.35604e-08	5.25694e-07	2.45939e-07	TP53/TNF/ESR1/TGFB1/TERT	5
BP	GO:0003085	negative regulation of systemic arterial blood pressure	6/180	21/18800	3.41289e-08	5.32567e-07	2.49154e-07	TNF/ADORA1/ADRB2/ADRA1A/PRCP/TRPV1	6
BP	GO:0048732	gland development	19/180	431/18800	3.47775e-08	5.40632e-07	2.52927e-07	EGFR/SRC/TNF/ESR1/HIF1A/SLC29A1/CYP1B1/SLC6A3/DRD2/XDH/TGFB1/MAPK1/AR/GLI1/PIK3CA/GLI2/CYP19A1/BAX/RARA	19
BP	GO:0098810	neurotransmitter reuptake	7/180	35/18800	3.51905e-08	5.44988e-07	2.54965e-07	SLC6A4/SLC29A1/SLC6A3/DRD2/DRD3/SLC6A2/ITGB3	7
BP	GO:0051054	positive regulation of DNA metabolic process	15/180	263/18800	3.73846e-08	5.75934e-07	2.69443e-07	EGFR/HSP90AA1/PARP1/SRC/TNF/CYP1B1/TGFB1/IL2/PRKCG/PRKCD/MAPK1/NOX4/GLI1/GLI2/BAX	15
BP	GO:0014897	striated muscle hypertrophy	10/180	99/18800	3.76097e-08	5.75934e-07	2.69443e-07	PARP1/PRKCA/PPARG/G6PD/PPARA/ADRA1A/HTR2B/ROCK1/ROCK2/PDE5A	10
BP	GO:0015908	fatty acid transport	10/180	99/18800	3.76097e-08	5.75934e-07	2.69443e-07	PPARG/PPARD/PPARA/FABP3/DRD2/DRD3/FABP5/PTGES/PLA2G2A/FABP1	10
BP	GO:0014896	muscle hypertrophy	10/180	101/18800	4.56226e-08	6.96042e-07	3.25634e-07	PARP1/PRKCA/PPARG/G6PD/PPARA/ADRA1A/HTR2B/ROCK1/ROCK2/PDE5A	10
BP	GO:1903798	regulation of production of miRNAs involved in gene silencing by miRNA	6/180	22/18800	4.65556e-08	7.07644e-07	3.31062e-07	TP53/EGFR/TNF/ESR1/TGFB1/TERT	6
BP	GO:0010594	regulation of endothelial cell migration	14/180	230/18800	4.82227e-08	7.27596e-07	3.40396e-07	KDR/PTGS2/TNF/PRKCA/HIF1A/PPARG/ACVRL1/TGFB1/PRCP/ITGB3/ROCK2/PIK3CD/PIK3CB/PIK3CG	14
BP	GO:2001234	negative regulation of apoptotic signaling pathway	14/180	230/18800	4.82227e-08	7.27596e-07	3.40396e-07	LGALS3/MDM2/PTGS2/SRC/TNF/HIF1A/SERPINE1/PTPN1/AR/TERT/BAX/PIK3CB/ITGAV/PLAUR	14
BP	GO:0010038	response to metal ion	17/180	351/18800	4.93706e-08	7.42186e-07	3.47222e-07	EGFR/PARP1/PTGS2/BRAF/HIF1A/LTA4H/G6PD/SLC6A3/APP/DRD2/BACE1/MAOB/MAPK1/TERT/SCN5A/TNNT2/TNNC1	17
BP	GO:0010518	positive regulation of phospholipase activity	8/180	55/18800	5.01204e-08	7.50708e-07	3.51209e-07	EGFR/ESR1/HTR2A/ADRA1A/AGTR1/HTR2B/FLT1/PRKCZ	8
BP	GO:0060134	prepulse inhibition	5/180	12/18800	5.70862e-08	8.51933e-07	3.98565e-07	SLC6A3/DRD2/ADORA2A/BACE1/DRD3	5
BP	GO:0010565	regulation of cellular ketone metabolic process	11/180	132/18800	5.78925e-08	8.60836e-07	4.0273e-07	PTGS2/ACACB/PPARG/PPARD/PPARA/FABP3/CNR1/FABP5/NR1H2/NR1H3/FABP1	11
BP	GO:0045785	positive regulation of cell adhesion	19/180	446/18800	5.96625e-08	8.82859e-07	4.13034e-07	KDR/SRC/TNF/PRKCA/DPP4/IL2/LGALS9/ALOX5/ROCK1/PIK3CA/GLI2/RARA/ITGAV/PRKCZ/LCK/TYK2/PLAUR/JAK3/JAK1	19
BP	GO:0045055	regulated exocytosis	14/180	234/18800	5.98038e-08	8.82859e-07	4.13034e-07	SPHK2/PRKCB/DRD2/CDK5/ADORA2A/BACE1/HTR2A/CNR1/LGALS9/ADRA1A/ADRA2A/PRKCG/PIK3CD/PIK3CG	14
BP	GO:1901361	organic cyclic compound catabolic process	20/180	494/18800	6.03802e-08	8.88174e-07	4.1552e-07	ABCC1/PRKCA/CYP3A4/SLC6A3/XDH/MAOA/MAOB/PDE10A/PRKCD/HSD11B1/EPHX2/ROCK1/VCP/CYP19A1/MAPK14/BAX/ROCK2/CYP27B1/PDE5A/FHIT	20
BP	GO:0070588	calcium ion transmembrane transport	16/180	314/18800	6.20943e-08	9.10125e-07	4.25789e-07	OPRM1/G6PD/DRD2/CDK5/CHRNA7/HTR2A/PRKACA/DRD3/ADRA2A/HTR2B/F2/BAX/PIK3CG/TRPV1/ITGAV/LCK	16
BP	GO:0070920	regulation of production of small RNA involved in gene silencing by RNA	6/180	23/18800	6.24881e-08	9.12637e-07	4.26965e-07	TP53/EGFR/TNF/ESR1/TGFB1/TERT	6
BP	GO:1903532	positive regulation of secretion by cell	15/180	274/18800	6.41515e-08	9.33609e-07	4.36776e-07	SLC6A4/HIF1A/SPHK2/PPARG/PPARD/ACHE/DRD2/CDK5/ADORA2A/TGFB1/CNR1/PTGES/CYP19A1/NR1H2/HCAR2	15
BP	GO:0002027	regulation of heart rate	10/180	105/18800	6.62833e-08	9.61225e-07	4.49696e-07	MDM2/KCNH2/TNF/DRD2/PRKACA/ADRA1A/ADRA1B/ADRA1D/TRPV1/SCN5A	10
BP	GO:0030879	mammary gland development	11/180	135/18800	7.30226e-08	1.05523e-06	4.93674e-07	SRC/ESR1/HIF1A/SLC29A1/SLC6A3/XDH/MAPK1/AR/GLI2/CYP19A1/BAX	11
BP	GO:0019369	arachidonic acid metabolic process	8/180	58/18800	7.69989e-08	1.10491e-06	5.16916e-07	CYP2C9/PTGS2/CYP2C19/CYP1B1/CYP2D6/FAAH/PTGS1/ALOX5	8
BP	GO:0048010	vascular endothelial growth factor receptor signaling pathway	8/180	58/18800	7.69989e-08	1.10491e-06	5.16916e-07	KDR/SRC/HIF1A/PRKCB/PTPN1/ITGB3/MAPK14/FLT1	8
BP	GO:0045923	positive regulation of fatty acid metabolic process	7/180	39/18800	7.79351e-08	1.11445e-06	5.21378e-07	PTGS2/PPARG/PPARD/PPARA/NR1H2/NR1H3/FABP1	7
BP	GO:0016079	synaptic vesicle exocytosis	10/180	107/18800	7.94135e-08	1.13164e-06	5.29423e-07	PRKCB/DRD2/CDK5/ADORA2A/BACE1/HTR2A/CNR1/ADRA1A/ADRA2A/PRKCG	10
BP	GO:0043281	regulation of cysteine-type endopeptidase activity involved in apoptotic process	13/180	204/18800	8.6531e-08	1.2288e-06	5.74877e-07	PTGS2/SRC/TNF/PPARG/ADORA2A/XDH/LGALS9/VCP/BAX/RPS6KA3/FABP1/LCK/PLAUR	13
BP	GO:0019318	hexose metabolic process	14/180	242/18800	9.08034e-08	1.28503e-06	6.01181e-07	TP53/SRC/TNF/ACACB/PPARD/G6PD/PPARA/AKR1B1/FABP5/PIK3CA/MAPK14/PTPN2/RORA/PFKFB3	14
BP	GO:0031644	regulation of nervous system process	11/180	138/18800	9.15679e-08	1.29139e-06	6.0416e-07	OPRD1/SRC/OPRM1/TNF/APP/CHRNA7/ADORA1/ADRB2/FABP5/ROCK2/PRKCZ	11
BP	GO:0033604	negative regulation of catecholamine secretion	5/180	13/18800	9.20461e-08	1.29369e-06	6.05235e-07	DRD2/CNR1/ADRA2A/ADRA2B/ADRA2C	5
BP	GO:2001242	regulation of intrinsic apoptotic signaling pathway	12/180	171/18800	9.64023e-08	1.35029e-06	6.31714e-07	MDM2/TP53/PARP1/PTGS2/SRC/HIF1A/PTPN1/BAX/PIK3CB/PTPN2/LCK/PLAUR	12
BP	GO:0001558	regulation of cell growth	18/180	415/18800	1.03836e-07	1.44947e-06	6.78113e-07	TP53/EGFR/SPHK2/PPARD/G6PD/PPARA/CDK5/ACVRL1/TGFB1/IL2/AGTR1/F2/MAP2/ESR2/CDK5R1/RPS6KA3/CYP27B1/LIMK1	18
BP	GO:0045932	negative regulation of muscle contraction	6/180	25/18800	1.07899e-07	1.496e-06	6.99884e-07	PTGS2/ADORA1/ADRB2/ADRA2A/PIK3CG/PDE5A	6
BP	GO:0060333	interferon-gamma-mediated signaling pathway	6/180	25/18800	1.07899e-07	1.496e-06	6.99884e-07	TP53/PPARG/NR1H2/NR1H3/PTPN2/JAK1	6
BP	GO:0032147	activation of protein kinase activity	11/180	142/18800	1.2275e-07	1.69619e-06	7.93538e-07	SRC/DRD2/ADRB2/ADRA2A/ADRA2B/ADRA2C/PRKCD/ITGB3/PIK3CA/CDK5R1/PRKCZ	11
BP	GO:0001503	ossification	18/180	420/18800	1.24151e-07	1.7051e-06	7.97709e-07	EGFR/PTGS2/NR1I3/TNF/HIF1A/PPARG/ACHE/TGFB1/ADRB2/PRKACA/MAPK1/ALOX5/GLI1/GLI2/MAPK14/MMP13/CYP27B1/RORB	18
BP	GO:0046890	regulation of lipid biosynthetic process	12/180	175/18800	1.24227e-07	1.7051e-06	7.97709e-07	PTGS2/TNF/SPHK2/PPARA/FABP3/HTR2A/PRKCD/HTR2B/FABP5/NR1H2/NR1H3/CYP27B1	12
BP	GO:0062197	cellular response to chemical stress	16/180	332/18800	1.33306e-07	1.81928e-06	8.51124e-07	TP53/EGFR/PARP1/PTGS2/SRC/ABCC1/TNF/HIF1A/CYP1B1/G6PD/PRKCD/MAPK1/AKR1B1/ALOX5/PIK3CA/FABP1	16
BP	GO:0060964	regulation of miRNA-mediated gene silencing	7/180	42/18800	1.33431e-07	1.81928e-06	8.51124e-07	TP53/EGFR/TNF/ESR1/PPARG/TGFB1/TERT	7
BP	GO:0010632	regulation of epithelial cell migration	15/180	290/18800	1.34517e-07	1.82801e-06	8.55208e-07	KDR/PTGS2/SRC/TNF/PRKCA/HIF1A/PPARG/ACVRL1/TGFB1/PRCP/ITGB3/ROCK2/PIK3CD/PIK3CB/PIK3CG	15
BP	GO:0034103	regulation of tissue remodeling	9/180	86/18800	1.35088e-07	1.82971e-06	8.56004e-07	TP53/SRC/PRKCA/PPARG/TGFB1/IL2/ITGB3/ROCK1/ROCK2	9
BP	GO:1904385	cellular response to angiotensin	6/180	26/18800	1.39158e-07	1.87863e-06	8.78892e-07	SRC/AGTR1/PRKCD/ROCK1/CA2/ROCK2	6
BP	GO:0022409	positive regulation of cell-cell adhesion	15/180	291/18800	1.40656e-07	1.89263e-06	8.8544e-07	SRC/TNF/DPP4/IL2/LGALS9/ALOX5/PIK3CA/GLI2/RARA/PRKCZ/LCK/TYK2/PLAUR/JAK3/JAK1	15
BP	GO:0014061	regulation of norepinephrine secretion	5/180	14/18800	1.42074e-07	1.89308e-06	8.85653e-07	ADORA2A/ADORA3/ADRA2A/ADRA2B/ADRA2C	5
BP	GO:0038166	angiotensin-activated signaling pathway	5/180	14/18800	1.42074e-07	1.89308e-06	8.85653e-07	SRC/AGTR1/ROCK1/CA2/ROCK2	5
BP	GO:0048243	norepinephrine secretion	5/180	14/18800	1.42074e-07	1.89308e-06	8.85653e-07	ADORA2A/ADORA3/ADRA2A/ADRA2B/ADRA2C	5
BP	GO:0050729	positive regulation of inflammatory response	11/180	145/18800	1.51982e-07	2.01856e-06	9.44355e-07	PTGS2/ABCC1/TNF/APP/IL2/CNR1/AGTR1/SERPINE1/NPY5R/PLA2G2A/PIK3CG	11
BP	GO:0052548	regulation of endopeptidase activity	18/180	426/18800	1.53301e-07	2.02951e-06	9.49479e-07	PTGS2/SRC/TNF/PPARG/APP/ADORA2A/XDH/LGALS9/SERPINE1/ROCK1/VCP/BAX/ROCK2/RPS6KA3/SERPINA6/FABP1/LCK/PLAUR	18
BP	GO:0001504	neurotransmitter uptake	7/180	43/18800	1.58096e-07	2.08626e-06	9.7603e-07	SLC6A4/SLC29A1/SLC6A3/DRD2/DRD3/SLC6A2/ITGB3	7
BP	GO:0050777	negative regulation of immune response	12/180	179/18800	1.59014e-07	2.09165e-06	9.78549e-07	LGALS3/SRC/PPARG/DRD2/IL2/LGALS9/NPY5R/MAPK14/NR1H2/NR1H3/PTPN2/JAK3	12
BP	GO:0030258	lipid modification	13/180	216/18800	1.68375e-07	2.2077e-06	1.03284e-06	CYP3A4/SPHK2/ACACB/PPARD/PPARA/FABP3/CNR1/AGTR1/ALOX5/EPHX2/SOAT1/MAPK14/FABP1	13
BP	GO:1904892	regulation of receptor signaling pathway via STAT	10/180	116/18800	1.71187e-07	2.23742e-06	1.04675e-06	TNF/CYP1B1/PPARG/CDK5/TGFB1/F2/CDK5R1/PTPN2/TYK2/JAK3	10
BP	GO:2000108	positive regulation of leukocyte apoptotic process	6/180	27/18800	1.77501e-07	2.31259e-06	1.08191e-06	TP53/LGALS9/BAX/PIK3CD/PIK3CB/HCAR2	6
BP	GO:0007589	body fluid secretion	9/180	89/18800	1.82187e-07	2.35865e-06	1.10346e-06	HIF1A/SLC29A1/SLC6A3/CHRM1/XDH/ADORA1/CHRM3/NR1H2/NR1H3	9
BP	GO:1903578	regulation of ATP metabolic process	9/180	89/18800	1.82187e-07	2.35865e-06	1.10346e-06	TP53/PARP1/TNF/HIF1A/SPHK2/PPARA/APP/HTR2A/VCP	9
BP	GO:0006720	isoprenoid metabolic process	10/180	117/18800	1.8565e-07	2.39182e-06	1.11898e-06	CYP2C9/HMGCR/CYP2C19/CYP1B1/CYP2D6/CYP3A4/PPARD/ADH1C/AKR1B1/FDFT1	10
BP	GO:0060147	regulation of post-transcriptional gene silencing	7/180	44/18800	1.86497e-07	2.39182e-06	1.11898e-06	TP53/EGFR/TNF/ESR1/PPARG/TGFB1/TERT	7
BP	GO:1900368	regulation of post-transcriptional gene silencing by RNA	7/180	44/18800	1.86497e-07	2.39182e-06	1.11898e-06	TP53/EGFR/TNF/ESR1/PPARG/TGFB1/TERT	7
BP	GO:0048608	reproductive structure development	18/180	433/18800	1.95149e-07	2.49499e-06	1.16725e-06	KDR/EGFR/PTGS2/SRC/ESR1/HIF1A/CYP1B1/PPARG/PPARD/MAPK1/AR/PLG/GLI1/CYP19A1/MAPK14/BAX/RARA/CYP27B1	18
BP	GO:0045766	positive regulation of angiogenesis	12/180	183/18800	2.02248e-07	2.56974e-06	1.20222e-06	KDR/PRKCA/HIF1A/CYP1B1/PRKCB/CHRNA7/ACVRL1/SERPINE1/TERT/PIK3CD/FLT1/JAK1	12
BP	GO:1904018	positive regulation of vasculature development	12/180	183/18800	2.02248e-07	2.56974e-06	1.20222e-06	KDR/PRKCA/HIF1A/CYP1B1/PRKCB/CHRNA7/ACVRL1/SERPINE1/TERT/PIK3CD/FLT1/JAK1	12
BP	GO:0006644	phospholipid metabolic process	17/180	388/18800	2.07369e-07	2.62667e-06	1.22885e-06	PON1/SPHK2/PPARD/FABP3/HTR2A/PRKCD/HTR2B/FABP5/PLA2G2A/CETP/PIK3CA/PIK3CD/PIK3CB/PIK3CG/NR1H2/NR1H3/FDFT1	17
BP	GO:0007584	response to nutrient	11/180	150/18800	2.14572e-07	2.70126e-06	1.26375e-06	SLC6A4/PTGS2/CYP1B1/PPARG/PPARD/CNR1/BCHE/RARA/RXRA/CYP27B1/PIM1	11
BP	GO:0097696	receptor signaling pathway via STAT	12/180	184/18800	2.14574e-07	2.70126e-06	1.26375e-06	TNF/CYP1B1/PPARG/CDK5/TGFB1/IL2/F2/CDK5R1/PTPN2/TYK2/JAK3/JAK1	12
BP	GO:0061458	reproductive system development	18/180	436/18800	2.1609e-07	2.70478e-06	1.26539e-06	KDR/EGFR/PTGS2/SRC/ESR1/HIF1A/CYP1B1/PPARG/PPARD/MAPK1/AR/PLG/GLI1/CYP19A1/MAPK14/BAX/RARA/CYP27B1	18
BP	GO:0010517	regulation of phospholipase activity	8/180	66/18800	2.16171e-07	2.70478e-06	1.26539e-06	EGFR/ESR1/HTR2A/ADRA1A/AGTR1/HTR2B/FLT1/PRKCZ	8
BP	GO:0045471	response to ethanol	10/180	119/18800	2.17831e-07	2.71726e-06	1.27124e-06	OPRM1/TNF/G6PD/PPARA/SLC6A3/DRD2/MAOB/IL2/CNR1/RARA	10
BP	GO:1904646	cellular response to amyloid-beta	7/180	45/18800	2.19078e-07	2.72454e-06	1.27464e-06	PARP1/ABCC1/TNF/APP/CDK5/BACE1/ADRB2	7
BP	GO:0030431	sleep	6/180	28/18800	2.24122e-07	2.77885e-06	1.30004e-06	SLC29A1/DRD2/ADORA2A/ADORA1/HTR2A/DRD3	6
BP	GO:0005996	monosaccharide metabolic process	14/180	261/18800	2.29895e-07	2.84183e-06	1.32951e-06	TP53/SRC/TNF/ACACB/PPARD/G6PD/PPARA/AKR1B1/FABP5/PIK3CA/MAPK14/PTPN2/RORA/PFKFB3	14
BP	GO:0030308	negative regulation of cell growth	12/180	186/18800	2.41254e-07	2.97329e-06	1.39101e-06	TP53/SPHK2/PPARD/G6PD/PPARA/CDK5/ACVRL1/TGFB1/MAP2/ESR2/CDK5R1/CYP27B1	12
BP	GO:0038127	ERBB signaling pathway	10/180	121/18800	2.54811e-07	3.13097e-06	1.46478e-06	EGFR/SRC/BRAF/TGFB1/ADORA1/ADRA2A/MAPK1/PIK3CA/PTPN2/PLAUR	10
BP	GO:0060966	regulation of gene silencing by RNA	7/180	46/18800	2.56325e-07	3.14018e-06	1.46909e-06	TP53/EGFR/TNF/ESR1/PPARG/TGFB1/TERT	7
BP	GO:0007162	negative regulation of cell adhesion	15/180	305/18800	2.57778e-07	3.14858e-06	1.47302e-06	LGALS3/SRC/CYP1B1/PPARA/ADORA2A/ACVRL1/TGFB1/IL2/LGALS9/PRKCD/SERPINE1/PLG/PDE5A/PTPN2/JAK3	15
BP	GO:0035249	synaptic transmission, glutamatergic	9/180	94/18800	2.92634e-07	3.55317e-06	1.6623e-06	PTGS2/TNF/DRD2/CDK5/ADORA2A/ADORA1/HTR2A/CNR1/DRD3	9
BP	GO:1905954	positive regulation of lipid localization	9/180	94/18800	2.92634e-07	3.55317e-06	1.6623e-06	ACACB/SREBF2/FABP3/PRKCD/PTGES/CETP/CYP19A1/NR1H2/NR1H3	9
BP	GO:0002673	regulation of acute inflammatory response	7/180	47/18800	2.98765e-07	3.59844e-06	1.68348e-06	PTGS2/TNF/ADORA1/CNR1/NPY5R/PTGES/PIK3CG	7
BP	GO:0042220	response to cocaine	7/180	47/18800	2.98765e-07	3.59844e-06	1.68348e-06	OPRM1/SLC6A3/DRD2/CDK5/HTR2A/CNR1/DRD3	7
BP	GO:0043271	negative regulation of ion transport	11/180	155/18800	2.98993e-07	3.59844e-06	1.68348e-06	KCNH2/PTGS2/TNF/DRD2/MAOB/ADORA1/HTR2A/CNR1/DRD3/ADRA2A/NPY5R	11
BP	GO:0050731	positive regulation of peptidyl-tyrosine phosphorylation	12/180	190/18800	3.03642e-07	3.63308e-06	1.69969e-06	TP53/SRC/TNF/TGFB1/ADORA1/HTR2A/IL2/ADRA1A/ADRA2A/NOX4/PTPN1/ITGB3	12
BP	GO:1901654	response to ketone	12/180	190/18800	3.03642e-07	3.63308e-06	1.69969e-06	NR3C1/PARP1/SRC/CYP1B1/SPHK2/MAOB/TGFB1/AKR1C2/AR/PIK3CA/ROCK2/NR1H3	12
BP	GO:0033344	cholesterol efflux	8/180	69/18800	3.07108e-07	3.65325e-06	1.70912e-06	PON1/PPARG/SREBF2/CETP/SOAT1/RXRA/NR1H2/NR1H3	8
BP	GO:0050795	regulation of behavior	8/180	69/18800	3.07108e-07	3.65325e-06	1.70912e-06	DRD2/HTR1A/ADORA2A/ADORA1/CNR1/DRD3/HTR2B/HCRTR2	8
BP	GO:2000116	regulation of cysteine-type endopeptidase activity	13/180	229/18800	3.30127e-07	3.91573e-06	1.83192e-06	PTGS2/SRC/TNF/PPARG/ADORA2A/XDH/LGALS9/VCP/BAX/RPS6KA3/FABP1/LCK/PLAUR	13
BP	GO:0031331	positive regulation of cellular catabolic process	18/180	449/18800	3.32714e-07	3.93504e-06	1.84095e-06	MDM2/KDR/HSP90AA1/TNF/HIF1A/PPARA/APP/ADRB2/HTR2A/ADRA2A/PRKCD/PTPN1/ROCK1/VCP/BAX/ROCK2/PIK3CB/FABP1	18
BP	GO:0046883	regulation of hormone secretion	13/180	231/18800	3.64673e-07	4.30063e-06	2.01199e-06	TNF/HIF1A/PPARG/PPARD/DRD2/HTR1A/ADORA1/CNR1/ADRA2A/AGTR1/ALOX5/CYP19A1/HCAR2	13
BP	GO:0002274	myeloid leukocyte activation	13/180	232/18800	3.83131e-07	4.49517e-06	2.10301e-06	TNF/SPHK2/APP/CNR1/CNR2/LGALS9/PRKCD/PLA2G2A/PIK3CD/PIK3CG/NR1H3/TRPV1/RORA	13
BP	GO:0051881	regulation of mitochondrial membrane potential	8/180	71/18800	3.84456e-07	4.49517e-06	2.10301e-06	OPRD1/KDR/PARP1/SRC/ADORA2A/VCP/BAX/TRPV1	8
BP	GO:2000379	positive regulation of reactive oxygen species metabolic process	8/180	71/18800	3.84456e-07	4.49517e-06	2.10301e-06	TP53/CYP1B1/XDH/TGFB1/AGTR1/PRKCD/F2/MAPK14	8
BP	GO:0060326	cell chemotaxis	15/180	315/18800	3.89286e-07	4.53872e-06	2.12338e-06	LGALS3/KDR/ABCC1/DPP4/CNR2/LGALS9/AGTR1/PRKCD/MAPK1/SERPINE1/ALOX5/CYP19A1/PIK3CD/PIK3CG/FLT1	15
BP	GO:0052547	regulation of peptidase activity	18/180	456/18800	4.1701e-07	4.84818e-06	2.26816e-06	PTGS2/SRC/TNF/PPARG/APP/ADORA2A/XDH/LGALS9/SERPINE1/ROCK1/VCP/BAX/ROCK2/RPS6KA3/SERPINA6/FABP1/LCK/PLAUR	18
BP	GO:0006721	terpenoid metabolic process	9/180	98/18800	4.18978e-07	4.8573e-06	2.27242e-06	CYP2C9/CYP2C19/CYP1B1/CYP2D6/CYP3A4/PPARD/ADH1C/AKR1B1/FDFT1	9
BP	GO:0006633	fatty acid biosynthetic process	11/180	162/18800	4.66157e-07	5.38904e-06	2.52119e-06	CYP2C9/PTGS2/CYP2D6/CYP3A4/ACACB/PTGS1/FABP5/ALOX5/PTGES/NR1H2/NR1H3	11
BP	GO:0032770	positive regulation of monooxygenase activity	6/180	32/18800	5.22232e-07	6.00347e-06	2.80864e-06	TNF/HIF1A/HTR2B/TERT/PIK3CB/CYP27B1	6
BP	GO:0046320	regulation of fatty acid oxidation	6/180	32/18800	5.22232e-07	6.00347e-06	2.80864e-06	ACACB/PPARD/PPARA/FABP3/CNR1/FABP1	6
BP	GO:0010595	positive regulation of endothelial cell migration	10/180	131/18800	5.3494e-07	6.13239e-06	2.86895e-06	KDR/PTGS2/PRKCA/HIF1A/TGFB1/ITGB3/ROCK2/PIK3CD/PIK3CB/PIK3CG	10
BP	GO:0006006	glucose metabolic process	12/180	201/18800	5.5554e-07	6.3508e-06	2.97113e-06	TP53/SRC/TNF/ACACB/PPARD/G6PD/PPARA/FABP5/PIK3CA/MAPK14/PTPN2/RORA	12
BP	GO:0010874	regulation of cholesterol efflux	7/180	52/18800	6.10443e-07	6.95905e-06	3.2557e-06	PON1/PPARG/SREBF2/CETP/RXRA/NR1H2/NR1H3	7
BP	GO:0017157	regulation of exocytosis	12/180	204/18800	6.50608e-07	7.39638e-06	3.4603e-06	SPHK2/PRKCB/DRD2/CDK5/ADORA2A/BACE1/HTR2A/CNR1/LGALS9/ADRA1A/ADRA2A/PRKCG	12
BP	GO:0045787	positive regulation of cell cycle	15/180	329/18800	6.75218e-07	7.65496e-06	3.58127e-06	MDM2/SLC6A4/EGFR/SRC/TNF/PRKCA/APP/DRD2/DRD3/GLI1/TERT/ASNS/CDK5R1/RARA/ROCK2	15
BP	GO:0042593	glucose homeostasis	13/180	244/18800	6.79688e-07	7.6844e-06	3.59504e-06	HIF1A/SLC29A1/PPARG/PPARD/PRKACA/CNR1/ADRA2A/NOX4/PRCP/FABP5/ALOX5/PIK3CA/PTPN2	13
BP	GO:0044703	multi-organism reproductive process	12/180	205/18800	6.85363e-07	7.72728e-06	3.6151e-06	SLC6A4/PTGS2/ESR1/SPHK2/PPARD/CNR1/LGALS9/ADRA2A/ADRA2B/AR/RARA/CYP27B1	12
BP	GO:0051052	regulation of DNA metabolic process	18/180	472/18800	6.87409e-07	7.72911e-06	3.61596e-06	TP53/EGFR/HSP90AA1/PARP1/SRC/TNF/CYP1B1/ACVRL1/TGFB1/IL2/PRKCG/PRKCD/MAPK1/NOX4/GLI1/PIK3CA/GLI2/BAX	18
BP	GO:0022600	digestive system process	9/180	104/18800	6.96407e-07	7.80889e-06	3.65328e-06	CHRM1/DRD3/ADRA2A/CHRM3/NR1H2/NR1H3/TRPV1/FABP1/HRH2	9
BP	GO:0043401	steroid hormone mediated signaling pathway	10/180	135/18800	7.06761e-07	7.90339e-06	3.69749e-06	NR3C1/PARP1/SRC/ESR1/PPARD/PPARA/NR3C2/AR/ESR2/RXRA	10
BP	GO:0033500	carbohydrate homeostasis	13/180	245/18800	7.11848e-07	7.91714e-06	3.70393e-06	HIF1A/SLC29A1/PPARG/PPARD/PRKACA/CNR1/ADRA2A/NOX4/PRCP/FABP5/ALOX5/PIK3CA/PTPN2	13
BP	GO:1903039	positive regulation of leukocyte cell-cell adhesion	13/180	245/18800	7.11848e-07	7.91714e-06	3.70393e-06	SRC/TNF/DPP4/IL2/LGALS9/ALOX5/PIK3CA/GLI2/RARA/PRKCZ/LCK/TYK2/JAK3	13
BP	GO:0055117	regulation of cardiac muscle contraction	8/180	77/18800	7.24145e-07	8.03214e-06	3.75773e-06	ADORA1/PRKACA/ADRA1A/ADRA1B/PIK3CG/TNNI3/PDE5A/SCN5A	8
BP	GO:0032386	regulation of intracellular transport	15/180	332/18800	7.56928e-07	8.37313e-06	3.91726e-06	PTGS2/SRC/SREBF2/CDK5/CHRM1/TGFB1/PRKACA/PRKCD/MAPK1/PTPN1/MAP2/MAPK14/CDK5R1/TNNT2/TNNC1	15
BP	GO:0034765	regulation of ion transmembrane transport	18/180	476/18800	7.76244e-07	8.56372e-06	4.00642e-06	ABCB1/KCNH2/OPRM1/TNF/SPHK2/G6PD/APP/DRD2/CDK5/ADRB2/PRKACA/DRD3/ADRA2A/CHRM3/F2/BAX/PIK3CG/SCN5A	18
BP	GO:0006837	serotonin transport	5/180	19/18800	7.93731e-07	8.66349e-06	4.05309e-06	SLC6A4/HTR1A/MAOB/CNR1/ITGB3	5
BP	GO:0042749	regulation of circadian sleep/wake cycle	5/180	19/18800	7.93731e-07	8.66349e-06	4.05309e-06	DRD2/ADORA2A/ADORA1/DRD3/HCRTR2	5
BP	GO:0097709	connective tissue replacement	5/180	19/18800	7.93731e-07	8.66349e-06	4.05309e-06	HIF1A/PPARG/TGFB1/ROCK1/ROCK2	5
BP	GO:1902894	negative regulation of miRNA transcription	5/180	19/18800	7.93731e-07	8.66349e-06	4.05309e-06	PPARG/PPARD/PPARA/TGFB1/RARA	5
BP	GO:0030100	regulation of endocytosis	12/180	208/18800	7.99731e-07	8.70583e-06	4.0729e-06	LGALS3/SRC/DRD2/DRD3/SERPINE1/PTPN1/ITGB3/ROCK1/PIK3CB/NR1H2/NR1H3/ITGAV	12
BP	GO:0007586	digestion	10/180	137/18800	8.09483e-07	8.76549e-06	4.10081e-06	CHRM1/DRD3/ADRA2A/CHRM3/AKR1C2/NR1H2/NR1H3/TRPV1/FABP1/HRH2	10
BP	GO:0034754	cellular hormone metabolic process	10/180	137/18800	8.09483e-07	8.76549e-06	4.10081e-06	CYP2C9/ESR1/CYP1B1/CYP2D6/CYP3A4/ADH1C/AKR1B1/AKR1C2/CYP17A1/CYP19A1	10
BP	GO:0007631	feeding behavior	9/180	106/18800	8.18842e-07	8.8435e-06	4.13731e-06	OPRD1/OPRM1/APP/DRD2/ADORA2A/CNR1/HCRTR1/HCRTR2/NPY5R	9
BP	GO:0042326	negative regulation of phosphorylation	16/180	382/18800	8.72291e-07	9.39602e-06	4.3958e-06	HMGCR/PPARG/PPARA/DRD2/ADORA2A/XDH/TGFB1/IL2/PRKCD/PTPN1/ROCK1/IGFBP3/BAX/PIK3CB/PRKCZ/PTPN2	16
BP	GO:0033138	positive regulation of peptidyl-serine phosphorylation	9/180	107/18800	8.86749e-07	9.52675e-06	4.45696e-06	OPRD1/EGFR/HSP90AA1/PTGS2/TNF/BRAF/APP/TGFB1/PIK3CA	9
BP	GO:0050679	positive regulation of epithelial cell proliferation	12/180	211/18800	9.30729e-07	9.97313e-06	4.66579e-06	KDR/EGFR/TNF/PRKCA/HIF1A/ACVRL1/AGTR1/HTR2B/AR/ITGB3/PIK3CD/SCN5A	12
BP	GO:0010634	positive regulation of epithelial cell migration	11/180	174/18800	9.49465e-07	1.01474e-05	4.74732e-06	KDR/PTGS2/SRC/PRKCA/HIF1A/TGFB1/ITGB3/ROCK2/PIK3CD/PIK3CB/PIK3CG	11
BP	GO:0007173	epidermal growth factor receptor signaling pathway	9/180	108/18800	9.59472e-07	1.02277e-05	4.7849e-06	EGFR/SRC/BRAF/TGFB1/ADORA1/ADRA2A/PIK3CA/PTPN2/PLAUR	9
BP	GO:0006694	steroid biosynthetic process	11/180	175/18800	1.00482e-06	1.06833e-05	4.99805e-06	HMGCR/TNF/CYP3A4/CYP51A1/G6PD/AKR1B1/CYP17A1/CYP19A1/CYP27B1/SQLE/FDFT1	11
BP	GO:0044706	multi-multicellular organism process	12/180	213/18800	1.02831e-06	1.09048e-05	5.10168e-06	SLC6A4/PTGS2/ESR1/SPHK2/PPARD/CNR1/LGALS9/ADRA2A/ADRA2B/AR/RARA/CYP27B1	12
BP	GO:0022410	circadian sleep/wake cycle process	5/180	20/18800	1.05012e-06	1.10789e-05	5.1831e-06	DRD2/ADORA2A/ADORA1/DRD3/HCRTR2	5
BP	GO:0035813	regulation of renal sodium excretion	5/180	20/18800	1.05012e-06	1.10789e-05	5.1831e-06	DRD2/ADORA2A/ADORA1/DRD3/AGTR1	5
BP	GO:0010613	positive regulation of cardiac muscle hypertrophy	6/180	36/18800	1.08741e-06	1.14136e-05	5.3397e-06	PARP1/PRKCA/ADRA1A/ROCK1/ROCK2/PDE5A	6
BP	GO:0045777	positive regulation of blood pressure	6/180	36/18800	1.08741e-06	1.14136e-05	5.3397e-06	ADORA1/CNR1/ADRA1A/ADRA1B/ADRA1D/ADRA2B	6
BP	GO:0050863	regulation of T cell activation	15/180	342/18800	1.09766e-06	1.14918e-05	5.37629e-06	LGALS3/SRC/DPP4/ADORA2A/IL2/LGALS9/PIK3CA/GLI2/RARA/PDE5A/PRKCZ/PTPN2/LCK/TYK2/JAK3	15
BP	GO:0009314	response to radiation	17/180	438/18800	1.12056e-06	1.17017e-05	5.47447e-06	MDM2/TP53/EGFR/HMGCR/PARP1/PTGS2/OPRM1/TNF/HIF1A/APP/DRD2/CDK5/BACE1/DRD3/PRKCD/MAPK14/BAX	17
BP	GO:0045598	regulation of fat cell differentiation	10/180	142/18800	1.12532e-06	1.17216e-05	5.48381e-06	PTGS2/TNF/PPARG/PPARD/TGFB1/HTR2A/ALOX5/MAPK14/PIM1/RORA	10
BP	GO:0046456	icosanoid biosynthetic process	7/180	57/18800	1.15874e-06	1.20088e-05	5.61815e-06	CYP2C9/PTGS2/LTA4H/PTGS1/FABP5/ALOX5/PTGES	7
BP	GO:0070228	regulation of lymphocyte apoptotic process	7/180	57/18800	1.15874e-06	1.20088e-05	5.61815e-06	LGALS3/TP53/HIF1A/IL2/LGALS9/BAX/JAK3	7
BP	GO:0050866	negative regulation of cell activation	12/180	216/18800	1.1917e-06	1.23193e-05	5.76339e-06	LGALS3/ADORA2A/IL2/CNR1/CNR2/LGALS9/PRKCD/F2/NR1H3/PDE5A/PTPN2/JAK3	12
BP	GO:0001676	long-chain fatty acid metabolic process	9/180	111/18800	1.20944e-06	1.24712e-05	5.83446e-06	CYP2C9/PTGS2/CYP2C19/CYP1B1/CYP2D6/CYP3A4/FAAH/PTGS1/ALOX5	9
BP	GO:0033135	regulation of peptidyl-serine phosphorylation	10/180	144/18800	1.279e-06	1.31555e-05	6.1546e-06	OPRD1/EGFR/HSP90AA1/PTGS2/TNF/BRAF/APP/TGFB1/PIK3CA/BAX	10
BP	GO:0014742	positive regulation of muscle hypertrophy	6/180	37/18800	1.28761e-06	1.32109e-05	6.18054e-06	PARP1/PRKCA/ADRA1A/ROCK1/ROCK2/PDE5A	6
BP	GO:0060135	maternal process involved in female pregnancy	7/180	58/18800	1.30722e-06	1.33201e-05	6.23165e-06	PTGS2/ESR1/PPARD/CNR1/LGALS9/AR/CYP27B1	7
BP	GO:0006163	purine nucleotide metabolic process	16/180	394/18800	1.308e-06	1.33201e-05	6.23165e-06	HMGCR/PARP1/HIF1A/SPHK2/ACACB/PPARA/APP/XDH/TGFB1/HTR2A/PDE10A/VCP/IMPDH1/PDE5A/FHIT/RORA	16
BP	GO:0019693	ribose phosphate metabolic process	16/180	394/18800	1.308e-06	1.33201e-05	6.23165e-06	HMGCR/PARP1/HIF1A/SPHK2/ACACB/G6PD/PPARA/APP/XDH/TGFB1/HTR2A/PDE10A/VCP/IMPDH1/PDE5A/RORA	16
BP	GO:0007269	neurotransmitter secretion	10/180	145/18800	1.36249e-06	1.38065e-05	6.45919e-06	PRKCB/DRD2/CDK5/ADORA2A/BACE1/HTR2A/CNR1/ADRA1A/ADRA2A/PRKCG	10
BP	GO:0099643	signal release from synapse	10/180	145/18800	1.36249e-06	1.38065e-05	6.45919e-06	PRKCB/DRD2/CDK5/ADORA2A/BACE1/HTR2A/CNR1/ADRA1A/ADRA2A/PRKCG	10
BP	GO:1900182	positive regulation of protein localization to nucleus	8/180	84/18800	1.41726e-06	1.43262e-05	6.70231e-06	PARP1/PTGS2/SRC/TGFB1/PRKCD/F2/TERT/MAPK14	8
BP	GO:0051353	positive regulation of oxidoreductase activity	7/180	59/18800	1.4713e-06	1.48359e-05	6.94076e-06	TNF/HIF1A/AGTR1/HTR2B/TERT/PIK3CB/CYP27B1	7
BP	GO:0003014	renal system process	9/180	114/18800	1.51375e-06	1.52266e-05	7.12355e-06	DRD2/ADORA2A/ADORA1/PRKACA/DRD3/ADRA1A/AGTR1/AKR1B1/TRPV1	9
BP	GO:1904062	regulation of cation transmembrane transport	15/180	352/18800	1.57061e-06	1.57599e-05	7.37303e-06	KCNH2/OPRM1/SPHK2/G6PD/APP/DRD2/CDK5/ADRB2/PRKACA/DRD3/ADRA2A/F2/BAX/PIK3CG/SCN5A	15
BP	GO:0060397	growth hormone receptor signaling pathway via JAK-STAT	4/180	10/18800	1.63179e-06	1.63339e-05	7.64157e-06	PTPN1/TYK2/JAK3/JAK1	4
BP	GO:0043254	regulation of protein-containing complex assembly	16/180	401/18800	1.64481e-06	1.64241e-05	7.6838e-06	OPRD1/LGALS3/TP53/HSP90AA1/PARP1/SRC/TNF/ESR1/TGFB1/PRKCD/MAP2/VCP/CDK5R1/BAX/NR1H2/PRKCZ	16
BP	GO:0007565	female pregnancy	11/180	185/18800	1.7353e-06	1.72856e-05	8.08685e-06	PTGS2/ESR1/SPHK2/PPARD/CNR1/LGALS9/ADRA2A/ADRA2B/AR/RARA/CYP27B1	11
BP	GO:0035812	renal sodium excretion	5/180	22/18800	1.75616e-06	1.74089e-05	8.14451e-06	DRD2/ADORA2A/ADORA1/DRD3/AGTR1	5
BP	GO:0051000	positive regulation of nitric-oxide synthase activity	5/180	22/18800	1.75616e-06	1.74089e-05	8.14451e-06	TNF/HIF1A/HTR2B/TERT/PIK3CB	5
BP	GO:1901216	positive regulation of neuron death	8/180	87/18800	1.85387e-06	1.83332e-05	8.57696e-06	TP53/PARP1/TNF/CDK5/BACE1/ADORA1/CDK5R1/BAX	8
BP	GO:0060537	muscle tissue development	16/180	405/18800	1.87062e-06	1.84544e-05	8.63364e-06	G6PD/PPARA/CDK5/TGFB1/ADRA1A/NOX4/PRMT1/GLI1/MAPK14/RARA/TNNI3/RARB/PIM1/SCN5A/TNNT2/TNNC1	16
BP	GO:0010863	positive regulation of phospholipase C activity	6/180	40/18800	2.07592e-06	2.04307e-05	9.55821e-06	EGFR/ESR1/HTR2A/ADRA1A/HTR2B/FLT1	6
BP	GO:0001776	leukocyte homeostasis	8/180	89/18800	2.20453e-06	2.15929e-05	1.01019e-05	HIF1A/IL2/LGALS9/BAX/PIK3CD/PIK3CB/HCAR2/JAK3	8
BP	GO:0044070	regulation of anion transport	8/180	89/18800	2.20453e-06	2.15929e-05	1.01019e-05	ABCB1/TNF/ADORA2A/ADORA1/NPY5R/PTGES/CA2/CA7	8
BP	GO:0042745	circadian sleep/wake cycle	5/180	23/18800	2.22662e-06	2.17573e-05	1.01788e-05	DRD2/ADORA2A/ADORA1/DRD3/HCRTR2	5
BP	GO:0061097	regulation of protein tyrosine kinase activity	8/180	90/18800	2.40002e-06	2.33959e-05	1.09455e-05	SRC/APP/ADORA1/ADRA1A/ADRA2A/NOX4/PTPN1/PTPN2	8
BP	GO:0060249	anatomical structure homeostasis	14/180	319/18800	2.51814e-06	2.44892e-05	1.14569e-05	KDR/PTGS2/SRC/PRKCA/HIF1A/CDK5/ADORA1/ADRB2/CNR1/SLC6A2/NOX4/ITGB3/PLG/BAX	14
BP	GO:0009150	purine ribonucleotide metabolic process	15/180	366/18800	2.53965e-06	2.45764e-05	1.14977e-05	HMGCR/PARP1/HIF1A/SPHK2/ACACB/PPARA/APP/XDH/TGFB1/HTR2A/PDE10A/VCP/IMPDH1/PDE5A/RORA	15
BP	GO:0042135	neurotransmitter catabolic process	4/180	11/18800	2.54507e-06	2.45764e-05	1.14977e-05	ACHE/MAOA/MAOB/BCHE	4
BP	GO:0099171	presynaptic modulation of chemical synaptic transmission	4/180	11/18800	2.54507e-06	2.45764e-05	1.14977e-05	PRKCB/CDK5/CNR1/PRKCG	4
BP	GO:0019439	aromatic compound catabolic process	17/180	466/18800	2.59623e-06	2.50116e-05	1.17013e-05	PON1/ABCC1/PRKCA/SLC6A3/XDH/MAOA/MAOB/PDE10A/PRKCD/EPHX2/ROCK1/VCP/MAPK14/BAX/ROCK2/PDE5A/FHIT	17
BP	GO:0035304	regulation of protein dephosphorylation	8/180	91/18800	2.61005e-06	2.50858e-05	1.17361e-05	LGALS3/TNF/DRD2/TGFB1/ADORA1/PRKCD/ROCK1/ROCK2	8
BP	GO:0033002	muscle cell proliferation	12/180	233/18800	2.62979e-06	2.52165e-05	1.17972e-05	PTGS2/TNF/PPARG/PPARD/TGFB1/NPY5R/GLI1/PIK3CA/TERT/IGFBP3/MAPK14/PIM1	12
BP	GO:0072521	purine-containing compound metabolic process	16/180	416/18800	2.64264e-06	2.52806e-05	1.18272e-05	HMGCR/PARP1/HIF1A/SPHK2/ACACB/PPARA/APP/XDH/TGFB1/HTR2A/PDE10A/VCP/IMPDH1/PDE5A/FHIT/RORA	16
BP	GO:0031334	positive regulation of protein-containing complex assembly	11/180	194/18800	2.75587e-06	2.63026e-05	1.23053e-05	LGALS3/TP53/HSP90AA1/SRC/TNF/ESR1/TGFB1/VCP/CDK5R1/BAX/NR1H2	11
BP	GO:0001964	startle response	5/180	24/18800	2.79082e-06	2.63452e-05	1.23253e-05	SLC6A3/DRD2/ADORA2A/BACE1/DRD3	5
BP	GO:0044062	regulation of excretion	5/180	24/18800	2.79082e-06	2.63452e-05	1.23253e-05	DRD2/ADORA2A/ADORA1/DRD3/AGTR1	5
BP	GO:0008542	visual learning	6/180	42/18800	2.79244e-06	2.63452e-05	1.23253e-05	HMGCR/HIF1A/APP/DRD2/CDK5/DRD3	6
BP	GO:0042417	dopamine metabolic process	6/180	42/18800	2.79244e-06	2.63452e-05	1.23253e-05	SLC6A3/DRD2/HTR1A/MAOA/MAOB/DRD3	6
BP	GO:1900274	regulation of phospholipase C activity	6/180	42/18800	2.79244e-06	2.63452e-05	1.23253e-05	EGFR/ESR1/HTR2A/ADRA1A/HTR2B/FLT1	6
BP	GO:0032355	response to estradiol	9/180	123/18800	2.85499e-06	2.6868e-05	1.25698e-05	SLC6A4/EGFR/PTGS2/ESR1/CYP1B1/TGFB1/ESR2/CYP19A1/RARA	9
BP	GO:0007588	excretion	7/180	65/18800	2.86095e-06	2.6868e-05	1.25698e-05	DRD2/ADORA2A/ADORA1/DRD3/ADRA1A/AGTR1/TRPV1	7
BP	GO:0051346	negative regulation of hydrolase activity	15/180	371/18800	2.99825e-06	2.80932e-05	1.3143e-05	LGALS3/PTGS2/SRC/TNF/SPHK2/APP/ADORA2A/SERPINE1/ROCK1/ROCK2/RPS6KA3/SERPINA6/FABP1/PRKCZ/PLAUR	15
BP	GO:0043393	regulation of protein binding	11/180	196/18800	3.04363e-06	2.84534e-05	1.33115e-05	SRC/PPARA/APP/CDK5/ADRB2/PRKACA/PRKCD/ROCK1/MAP2/TERT/BAX	11
BP	GO:0045444	fat cell differentiation	12/180	237/18800	3.13619e-06	2.92521e-05	1.36852e-05	PTGS2/TNF/PPARG/PPARD/FABP3/TGFB1/ADRB2/HTR2A/ALOX5/MAPK14/PIM1/RORA	12
BP	GO:0015909	long-chain fatty acid transport	7/180	66/18800	3.17474e-06	2.95445e-05	1.3822e-05	PPARG/FABP3/DRD2/DRD3/FABP5/PLA2G2A/FABP1	7
BP	GO:0048512	circadian behavior	6/180	43/18800	3.21963e-06	2.98945e-05	1.39857e-05	TP53/DRD2/ADORA2A/ADORA1/DRD3/HCRTR2	6
BP	GO:0046879	hormone secretion	13/180	281/18800	3.27429e-06	3.03334e-05	1.41911e-05	TNF/HIF1A/PPARG/PPARD/DRD2/HTR1A/ADORA1/CNR1/ADRA2A/AGTR1/ALOX5/CYP19A1/HCAR2	13
BP	GO:0002262	myeloid cell homeostasis	10/180	160/18800	3.32237e-06	3.07095e-05	1.4367e-05	HIF1A/G6PD/PRMT1/MAPK14/BAX/PIK3CD/PIK3CB/HCAR2/PTPN2/JAK3	10
BP	GO:0048167	regulation of synaptic plasticity	11/180	198/18800	3.35737e-06	3.09632e-05	1.44857e-05	PTGS2/APP/DRD2/CDK5/CHRNA7/ADORA2A/ADORA1/PRKCG/MAPK1/RARA/PRKCZ	11
BP	GO:0048872	homeostasis of number of cells	13/180	282/18800	3.4042e-06	3.13248e-05	1.46549e-05	HIF1A/G6PD/IL2/LGALS9/PLA2G2A/PRMT1/MAPK14/BAX/PIK3CD/PIK3CB/HCAR2/PTPN2/JAK3	13
BP	GO:0032104	regulation of response to extracellular stimulus	5/180	25/18800	3.46156e-06	3.16397e-05	1.48022e-05	OPRM1/PPARA/PRKCG/RXRA/CYP27B1	5
BP	GO:0032107	regulation of response to nutrient levels	5/180	25/18800	3.46156e-06	3.16397e-05	1.48022e-05	OPRM1/PPARA/PRKCG/RXRA/CYP27B1	5
BP	GO:0062149	detection of stimulus involved in sensory perception of pain	5/180	25/18800	3.46156e-06	3.16397e-05	1.48022e-05	TNF/BACE1/ADORA1/HTR2A/TRPV1	5
BP	GO:0022408	negative regulation of cell-cell adhesion	11/180	199/18800	3.5246e-06	3.20479e-05	1.49932e-05	LGALS3/PPARA/ADORA2A/TGFB1/IL2/LGALS9/PRKCD/PLG/PDE5A/PTPN2/JAK3	11
BP	GO:0071674	mononuclear cell migration	11/180	199/18800	3.5246e-06	3.20479e-05	1.49932e-05	LGALS3/TNF/APP/LGALS9/MAPK1/SERPINE1/ALOX5/PLG/PIK3CD/PIK3CG/FLT1	11
BP	GO:0030900	forebrain development	15/180	376/18800	3.52964e-06	3.20479e-05	1.49932e-05	EGFR/SRC/HIF1A/SLC6A3/APP/DRD2/CDK5/GLI1/GLI2/CDK5R1/BAX/RARA/RARB/SCN5A/HTR6	15
BP	GO:0034599	cellular response to oxidative stress	13/180	284/18800	3.6778e-06	3.33195e-05	1.5588e-05	TP53/EGFR/PARP1/SRC/ABCC1/TNF/HIF1A/CYP1B1/G6PD/PRKCD/MAPK1/ALOX5/FABP1	13
BP	GO:0031650	regulation of heat generation	4/180	12/18800	3.78906e-06	3.41016e-05	1.5954e-05	PTGS2/TNF/CNR1/PTGES	4
BP	GO:0051583	dopamine uptake involved in synaptic transmission	4/180	12/18800	3.78906e-06	3.41016e-05	1.5954e-05	SLC6A3/DRD2/DRD3/SLC6A2	4
BP	GO:0051934	catecholamine uptake involved in synaptic transmission	4/180	12/18800	3.78906e-06	3.41016e-05	1.5954e-05	SLC6A3/DRD2/DRD3/SLC6A2	4
BP	GO:0050709	negative regulation of protein secretion	7/180	68/18800	3.88886e-06	3.49232e-05	1.63383e-05	HMGCR/OPRM1/CYP51A1/DRD2/DRD3/ADRA2A/NR1H3	7
BP	GO:0006942	regulation of striated muscle contraction	8/180	96/18800	3.91019e-06	3.5038e-05	1.63921e-05	ADORA1/PRKACA/ADRA1A/ADRA1B/PIK3CG/TNNI3/PDE5A/SCN5A	8
BP	GO:0007622	rhythmic behavior	6/180	45/18800	4.23385e-06	3.76914e-05	1.76334e-05	TP53/DRD2/ADORA2A/ADORA1/DRD3/HCRTR2	6
BP	GO:0071827	plasma lipoprotein particle organization	6/180	45/18800	4.23385e-06	3.76914e-05	1.76334e-05	PRKACA/AGTR1/PLA2G2A/CETP/SOAT1/NR1H2	6
BP	GO:2000273	positive regulation of signaling receptor activity	6/180	45/18800	4.23385e-06	3.76914e-05	1.76334e-05	HIF1A/ADORA1/ADRB2/ADRA2A/ADRA2B/ADRA2C	6
BP	GO:0071383	cellular response to steroid hormone stimulus	11/180	203/18800	4.26871e-06	3.79194e-05	1.77401e-05	NR3C1/PARP1/SRC/ESR1/CYP1B1/PPARD/PPARA/NR3C2/AR/ESR2/RXRA	11
BP	GO:0032370	positive regulation of lipid transport	7/180	69/18800	4.29325e-06	3.80551e-05	1.78036e-05	FABP3/PRKCD/PTGES/CETP/CYP19A1/NR1H2/NR1H3	7
BP	GO:0006979	response to oxidative stress	16/180	433/18800	4.40661e-06	3.89757e-05	1.82342e-05	TP53/EGFR/PARP1/PTGS2/SRC/ABCC1/TNF/HIF1A/CYP1B1/G6PD/APP/PTGS1/PRKCD/MAPK1/ALOX5/FABP1	16
BP	GO:0002263	cell activation involved in immune response	13/180	289/18800	4.4489e-06	3.91809e-05	1.83302e-05	LGALS3/TP53/SPHK2/APP/TGFB1/IL2/LGALS9/RARA/PIK3CD/PIK3CG/PRKCZ/JAK3/RORA	13
BP	GO:0031349	positive regulation of defense response	13/180	289/18800	4.4489e-06	3.91809e-05	1.83302e-05	HSP90AA1/PTGS2/SRC/ABCC1/TNF/APP/IL2/CNR1/AGTR1/SERPINE1/NPY5R/PLA2G2A/PIK3CG	13
BP	GO:0035303	regulation of dephosphorylation	9/180	130/18800	4.51066e-06	3.96397e-05	1.85449e-05	LGALS3/SRC/TNF/DRD2/TGFB1/ADORA1/PRKCD/ROCK1/ROCK2	9
BP	GO:0009259	ribonucleotide metabolic process	15/180	384/18800	4.55655e-06	3.98672e-05	1.86513e-05	HMGCR/PARP1/HIF1A/SPHK2/ACACB/PPARA/APP/XDH/TGFB1/HTR2A/PDE10A/VCP/IMPDH1/PDE5A/RORA	15
BP	GO:0042632	cholesterol homeostasis	8/180	98/18800	4.56569e-06	3.98672e-05	1.86513e-05	SREBF2/FABP3/EPHX2/CETP/SOAT1/NR1H2/NR1H3/RORA	8
BP	GO:0060291	long-term synaptic potentiation	8/180	98/18800	4.56569e-06	3.98672e-05	1.86513e-05	APP/DRD2/CHRNA7/ADORA2A/ADORA1/PRKCG/MAPK1/PRKCZ	8
BP	GO:0009914	hormone transport	13/180	290/18800	4.61925e-06	4.02493e-05	1.88301e-05	TNF/HIF1A/PPARG/PPARD/DRD2/HTR1A/ADORA1/CNR1/ADRA2A/AGTR1/ALOX5/CYP19A1/HCAR2	13
BP	GO:0032890	regulation of organic acid transport	7/180	70/18800	4.73207e-06	4.11449e-05	1.92491e-05	TNF/PPARA/FABP3/ADORA2A/ADORA1/NPY5R/PTGES	7
BP	GO:0055092	sterol homeostasis	8/180	99/18800	4.92688e-06	4.27483e-05	1.99992e-05	SREBF2/FABP3/EPHX2/CETP/SOAT1/NR1H2/NR1H3/RORA	8
BP	GO:0002675	positive regulation of acute inflammatory response	5/180	27/18800	5.17876e-06	4.46505e-05	2.08891e-05	PTGS2/TNF/CNR1/NPY5R/PIK3CG	5
BP	GO:0010875	positive regulation of cholesterol efflux	5/180	27/18800	5.17876e-06	4.46505e-05	2.08891e-05	PON1/PPARG/RXRA/NR1H2/NR1H3	5
BP	GO:0097254	renal tubular secretion	5/180	27/18800	5.17876e-06	4.46505e-05	2.08891e-05	DRD2/ADORA2A/ADORA1/DRD3/AGTR1	5
BP	GO:0032736	positive regulation of interleukin-13 production	4/180	13/18800	5.43218e-06	4.66988e-05	2.18474e-05	SPHK2/LGALS9/RARA/PRKCZ	4
BP	GO:0001933	negative regulation of protein phosphorylation	14/180	341/18800	5.4391e-06	4.66988e-05	2.18474e-05	HMGCR/PPARG/DRD2/ADORA2A/XDH/TGFB1/IL2/PRKCD/PTPN1/IGFBP3/BAX/PIK3CB/PRKCZ/PTPN2	14
BP	GO:0044089	positive regulation of cellular component biogenesis	17/180	494/18800	5.64374e-06	4.83547e-05	2.26221e-05	LGALS3/KDR/TP53/HSP90AA1/SRC/TNF/ESR1/PRKCA/TGFB1/ROCK1/VCP/PIK3CA/CDK5R1/BAX/ROCK2/NR1H2/LIMK1	17
BP	GO:0030099	myeloid cell differentiation	15/180	391/18800	5.66587e-06	4.84432e-05	2.26635e-05	PARP1/SRC/TNF/PRKCA/HIF1A/PPARG/G6PD/APP/TGFB1/PRMT1/MAPK14/RARA/PIK3CD/PTPN2/JAK3	15
BP	GO:0031214	biomineral tissue development	10/180	170/18800	5.70821e-06	4.87038e-05	2.27854e-05	PTGS2/HIF1A/PPARA/TGFB1/ADRB2/ALOX5/ROCK1/ROCK2/MMP13/CYP27B1	10
BP	GO:0043467	regulation of generation of precursor metabolites and energy	9/180	134/18800	5.78408e-06	4.92486e-05	2.30403e-05	TP53/TNF/HIF1A/SPHK2/PPARA/APP/HTR2A/VCP/PIK3CA	9
BP	GO:0002573	myeloid leukocyte differentiation	11/180	210/18800	5.9051e-06	5.0175e-05	2.34737e-05	PARP1/SRC/TNF/PRKCA/PPARG/APP/TGFB1/MAPK14/RARA/PIK3CD/PTPN2	11
BP	GO:0006953	acute-phase response	6/180	48/18800	6.2289e-06	5.24916e-05	2.45575e-05	PTGS2/TNF/CNR1/F2/PTGES/TRPV1	6
BP	GO:0007632	visual behavior	6/180	48/18800	6.2289e-06	5.24916e-05	2.45575e-05	HMGCR/HIF1A/APP/DRD2/CDK5/DRD3	6
BP	GO:0042311	vasodilation	6/180	48/18800	6.2289e-06	5.24916e-05	2.45575e-05	TNF/PPARD/ADORA2A/ADORA1/ADRB2/ADRA2A	6
BP	GO:0071825	protein-lipid complex subunit organization	6/180	48/18800	6.2289e-06	5.24916e-05	2.45575e-05	PRKACA/AGTR1/PLA2G2A/CETP/SOAT1/NR1H2	6
BP	GO:0014072	response to isoquinoline alkaloid	5/180	28/18800	6.25586e-06	5.25032e-05	2.45629e-05	OPRM1/DRD2/CNR1/DRD3/PRKCG	5
BP	GO:0043278	response to morphine	5/180	28/18800	6.25586e-06	5.25032e-05	2.45629e-05	OPRM1/DRD2/CNR1/DRD3/PRKCG	5
BP	GO:0033555	multicellular organismal response to stress	7/180	73/18800	6.27842e-06	5.2585e-05	2.46011e-05	DPP4/HTR1A/SLC6A2/ADRA2A/PRKCG/GABRA5/TRPV1	7
BP	GO:0110148	biomineralization	10/180	172/18800	6.33203e-06	5.2926e-05	2.47607e-05	PTGS2/HIF1A/PPARA/TGFB1/ADRB2/ALOX5/ROCK1/ROCK2/MMP13/CYP27B1	10
BP	GO:0040013	negative regulation of locomotion	15/180	396/18800	6.59976e-06	5.50517e-05	2.57552e-05	TNF/CYP1B1/DPP4/PPARG/PPARD/DRD2/ADORA2A/ACVRL1/TGFB1/ADORA1/ADORA3/SERPINE1/IGFBP3/CYP19A1/PTPN2	15
BP	GO:0007259	receptor signaling pathway via JAK-STAT	10/180	173/18800	6.66548e-06	5.53748e-05	2.59063e-05	TNF/CYP1B1/CDK5/IL2/F2/CDK5R1/PTPN2/TYK2/JAK3/JAK1	10
BP	GO:0055088	lipid homeostasis	10/180	173/18800	6.66548e-06	5.53748e-05	2.59063e-05	PPARG/SREBF2/FABP3/ADORA1/EPHX2/CETP/SOAT1/NR1H2/NR1H3/RORA	10
BP	GO:0034764	positive regulation of transmembrane transport	11/180	213/18800	6.75925e-06	5.60403e-05	2.62177e-05	ABCB1/KCNH2/BRAF/G6PD/CDK5/ADRB2/F2/TERT/MAPK14/CA2/BAX	11
BP	GO:0035924	cellular response to vascular endothelial growth factor stimulus	7/180	74/18800	6.87884e-06	5.68024e-05	2.65742e-05	KDR/XDH/PIK3CA/MAPK14/PIK3CD/PIK3CB/FLT1	7
BP	GO:0046470	phosphatidylcholine metabolic process	7/180	74/18800	6.87884e-06	5.68024e-05	2.65742e-05	PON1/FABP3/FABP5/PLA2G2A/CETP/NR1H2/NR1H3	7
BP	GO:0045927	positive regulation of growth	12/180	256/18800	6.90724e-06	5.69223e-05	2.66303e-05	EGFR/ACACB/PPARD/SLC6A3/DRD2/IL2/F2/GLI1/MAPK14/RPS6KA3/PIM1/LIMK1	12
BP	GO:0014812	muscle cell migration	8/180	104/18800	7.11762e-06	5.85385e-05	2.73865e-05	SRC/CYP1B1/PPARD/SERPINE1/ITGB3/ROCK1/TERT/IGFBP3	8
BP	GO:0008277	regulation of G protein-coupled receptor signaling pathway	9/180	138/18800	7.35401e-06	6.03617e-05	2.82394e-05	OPRM1/PRKCA/DRD2/ADRB2/DRD3/HTR2B/F2/ROCK1/ROCK2	9
BP	GO:0072330	monocarboxylic acid biosynthetic process	11/180	215/18800	7.38684e-06	6.05101e-05	2.83088e-05	CYP2C9/PTGS2/CYP2D6/CYP3A4/ACACB/PTGS1/FABP5/ALOX5/PTGES/NR1H2/NR1H3	11
BP	GO:0007271	synaptic transmission, cholinergic	5/180	29/18800	7.50076e-06	6.11004e-05	2.8585e-05	ACHE/CHRNA7/CHRNA2/ADORA2A/CHRM3	5
BP	GO:0010575	positive regulation of vascular endothelial growth factor production	5/180	29/18800	7.50076e-06	6.11004e-05	2.8585e-05	PTGS2/HIF1A/CYP1B1/TGFB1/RORA	5
BP	GO:0006809	nitric oxide biosynthetic process	7/180	75/18800	7.52621e-06	6.11004e-05	2.8585e-05	HSP90AA1/PTGS2/TNF/CYP1B1/ROCK2/TRPV1/RORA	7
BP	GO:0070227	lymphocyte apoptotic process	7/180	75/18800	7.52621e-06	6.11004e-05	2.8585e-05	LGALS3/TP53/HIF1A/IL2/LGALS9/BAX/JAK3	7
BP	GO:0032230	positive regulation of synaptic transmission, GABAergic	4/180	14/18800	7.54823e-06	6.11004e-05	2.8585e-05	ADORA2A/ADRA1A/CA2/CA7	4
BP	GO:0048148	behavioral response to cocaine	4/180	14/18800	7.54823e-06	6.11004e-05	2.8585e-05	DRD2/CDK5/HTR2A/DRD3	4
BP	GO:0045833	negative regulation of lipid metabolic process	8/180	105/18800	7.64234e-06	6.16192e-05	2.88277e-05	TNF/ACACB/ADORA1/CNR1/ADRA2A/PIK3CG/HCAR2/CYP27B1	8
BP	GO:0046425	regulation of receptor signaling pathway via JAK-STAT	8/180	105/18800	7.64234e-06	6.16192e-05	2.88277e-05	TNF/CYP1B1/CDK5/F2/CDK5R1/PTPN2/TYK2/JAK3	8
BP	GO:0006692	prostanoid metabolic process	6/180	50/18800	7.93913e-06	6.35131e-05	2.97137e-05	PTGS2/PTGS1/AKR1B1/FABP5/AKR1C2/PTGES	6
BP	GO:0006693	prostaglandin metabolic process	6/180	50/18800	7.93913e-06	6.35131e-05	2.97137e-05	PTGS2/PTGS1/AKR1B1/FABP5/AKR1C2/PTGES	6
BP	GO:0038084	vascular endothelial growth factor signaling pathway	6/180	50/18800	7.93913e-06	6.35131e-05	2.97137e-05	KDR/XDH/PIK3CA/PIK3CD/PIK3CB/FLT1	6
BP	GO:0070231	T cell apoptotic process	6/180	50/18800	7.93913e-06	6.35131e-05	2.97137e-05	LGALS3/TP53/HIF1A/LGALS9/BAX/JAK3	6
BP	GO:0034341	response to interferon-gamma	9/180	140/18800	8.26703e-06	6.60076e-05	3.08808e-05	TP53/TNF/PPARG/LGALS9/NR1H2/NR1H3/CYP27B1/PTPN2/JAK1	9
BP	GO:0015872	dopamine transport	6/180	51/18800	8.92668e-06	7.11361e-05	3.328e-05	SLC6A3/DRD2/HTR2A/CNR1/DRD3/SLC6A2	6
BP	GO:0043154	negative regulation of cysteine-type endopeptidase activity involved in apoptotic process	7/180	77/18800	8.97329e-06	7.1369e-05	3.3389e-05	PTGS2/SRC/TNF/ADORA2A/RPS6KA3/FABP1/PLAUR	7
BP	GO:0030217	T cell differentiation	12/180	263/18800	9.07447e-06	7.20341e-05	3.37001e-05	TP53/IL2/LGALS9/GLI2/RARA/PIK3CD/CTSL/PRKCZ/PTPN2/LCK/JAK3/RORA	12
BP	GO:0006650	glycerophospholipid metabolic process	13/180	309/18800	9.15955e-06	7.24522e-05	3.38958e-05	PON1/FABP3/HTR2A/HTR2B/FABP5/PLA2G2A/CETP/PIK3CA/PIK3CD/PIK3CB/PIK3CG/NR1H2/NR1H3	13
BP	GO:0006887	exocytosis	14/180	357/18800	9.16245e-06	7.24522e-05	3.38958e-05	SPHK2/PRKCB/DRD2/CDK5/ADORA2A/BACE1/HTR2A/CNR1/LGALS9/ADRA1A/ADRA2A/PRKCG/PIK3CD/PIK3CG	14
BP	GO:0035264	multicellular organism growth	9/180	143/18800	9.8177e-06	7.74843e-05	3.625e-05	TP53/SLC6A3/APP/DRD2/ADRB2/AR/PIK3CA/RARA/RARB	9
BP	GO:0035196	production of miRNAs involved in gene silencing by miRNA	6/180	52/18800	1.00114e-05	7.87103e-05	3.68236e-05	TP53/EGFR/TNF/ESR1/TGFB1/TERT	6
BP	GO:0043525	positive regulation of neuron apoptotic process	6/180	52/18800	1.00114e-05	7.87103e-05	3.68236e-05	TP53/TNF/CDK5/BACE1/CDK5R1/BAX	6
BP	GO:0045187	regulation of circadian sleep/wake cycle, sleep	4/180	15/18800	1.02161e-05	8.00134e-05	3.74332e-05	DRD2/ADORA2A/ADORA1/DRD3	4
BP	GO:1903727	positive regulation of phospholipid metabolic process	4/180	15/18800	1.02161e-05	8.00134e-05	3.74332e-05	FABP3/HTR2A/PRKCD/HTR2B	4
BP	GO:0050870	positive regulation of T cell activation	11/180	223/18800	1.04339e-05	8.15633e-05	3.81583e-05	SRC/DPP4/IL2/LGALS9/PIK3CA/GLI2/RARA/PRKCZ/LCK/TYK2/JAK3	11
BP	GO:0032148	activation of protein kinase B activity	5/180	31/18800	1.05667e-05	8.22879e-05	3.84973e-05	SRC/ADRA2A/ADRA2B/ADRA2C/PRKCZ	5
BP	GO:0048384	retinoic acid receptor signaling pathway	5/180	31/18800	1.05667e-05	8.22879e-05	3.84973e-05	PPARG/RARA/RXRA/NR1H2/RARB	5
BP	GO:0006109	regulation of carbohydrate metabolic process	10/180	183/18800	1.09292e-05	8.495e-05	3.97427e-05	TP53/SRC/HIF1A/ACACB/PPARA/APP/TGFB1/HTR2A/PTPN2/RORA	10
BP	GO:0007612	learning	9/180	145/18800	1.09842e-05	8.52155e-05	3.98669e-05	HMGCR/PTGS2/HIF1A/APP/DRD2/CDK5/DRD3/BCHE/GABRA5	9
BP	GO:0001938	positive regulation of endothelial cell proliferation	8/180	111/18800	1.15268e-05	8.92565e-05	4.17574e-05	KDR/PRKCA/HIF1A/ACVRL1/AGTR1/HTR2B/ITGB3/PIK3CD	8
BP	GO:0008306	associative learning	7/180	80/18800	1.15712e-05	8.94319e-05	4.18395e-05	HMGCR/HIF1A/APP/DRD2/CDK5/DRD3/GABRA5	7
BP	GO:0046394	carboxylic acid biosynthetic process	13/180	316/18800	1.1632e-05	8.97326e-05	4.19801e-05	CYP2C9/PTGS2/CYP2D6/CYP3A4/LTA4H/ACACB/PTGS1/FABP5/ALOX5/PTGES/ASNS/NR1H2/NR1H3	13
BP	GO:0001890	placenta development	9/180	147/18800	1.2267e-05	9.44533e-05	4.41887e-05	EGFR/PTGS2/HIF1A/PPARG/PPARD/MAPK1/PLG/MAPK14/CYP27B1	9
BP	GO:0034440	lipid oxidation	8/180	112/18800	1.23131e-05	9.46313e-05	4.42719e-05	ACACB/PPARD/PPARA/FABP3/CNR1/ALOX5/MAPK14/FABP1	8
BP	GO:1901889	negative regulation of cell junction assembly	5/180	32/18800	1.24268e-05	9.52388e-05	4.45562e-05	SRC/TNF/ACVRL1/ROCK1/ROCK2	5
BP	GO:0016053	organic acid biosynthetic process	13/180	318/18800	1.24386e-05	9.52388e-05	4.45562e-05	CYP2C9/PTGS2/CYP2D6/CYP3A4/LTA4H/ACACB/PTGS1/FABP5/ALOX5/PTGES/ASNS/NR1H2/NR1H3	13
BP	GO:0046209	nitric oxide metabolic process	7/180	81/18800	1.25645e-05	9.60233e-05	4.49232e-05	HSP90AA1/PTGS2/TNF/CYP1B1/ROCK2/TRPV1/RORA	7
BP	GO:0022898	regulation of transmembrane transporter activity	12/180	273/18800	1.31977e-05	0.000100676	4.70998e-05	ABCB1/OPRM1/SPHK2/APP/DRD2/CDK5/ADRB2/PRKACA/DRD3/ADRA2A/CHRM3/PIM1	12
BP	GO:0034349	glial cell apoptotic process	4/180	16/18800	1.35198e-05	0.000101995	4.77169e-05	TP53/PRKCA/CDK5/PRKCD	4
BP	GO:0045986	negative regulation of smooth muscle contraction	4/180	16/18800	1.35198e-05	0.000101995	4.77169e-05	PTGS2/ADORA1/ADRB2/ADRA2A	4
BP	GO:0060033	anatomical structure regression	4/180	16/18800	1.35198e-05	0.000101995	4.77169e-05	SLC6A3/DRD2/GLI1/FLT1	4
BP	GO:0060330	regulation of response to interferon-gamma	4/180	16/18800	1.35198e-05	0.000101995	4.77169e-05	PPARG/NR1H2/NR1H3/PTPN2	4
BP	GO:0060334	regulation of interferon-gamma-mediated signaling pathway	4/180	16/18800	1.35198e-05	0.000101995	4.77169e-05	PPARG/NR1H2/NR1H3/PTPN2	4
BP	GO:0070242	thymocyte apoptotic process	4/180	16/18800	1.35198e-05	0.000101995	4.77169e-05	TP53/HIF1A/BAX/JAK3	4
BP	GO:0043367	CD4-positive, alpha-beta T cell differentiation	7/180	82/18800	1.36272e-05	0.000102429	4.79199e-05	IL2/LGALS9/RARA/CTSL/PRKCZ/JAK3/RORA	7
BP	GO:2001057	reactive nitrogen species metabolic process	7/180	82/18800	1.36272e-05	0.000102429	4.79199e-05	HSP90AA1/PTGS2/TNF/CYP1B1/ROCK2/TRPV1/RORA	7
BP	GO:0061098	positive regulation of protein tyrosine kinase activity	6/180	55/18800	1.39211e-05	0.000104446	4.88638e-05	SRC/ADORA1/ADRA1A/ADRA2A/NOX4/PTPN1	6
BP	GO:0016311	dephosphorylation	15/180	422/18800	1.40387e-05	0.000105137	4.91868e-05	PON1/LGALS3/SRC/TNF/DRD2/TGFB1/ADORA1/PRKCD/PTPN1/EPHX2/ROCK1/ROCK2/PTPN2/LCK/PFKFB3	15
BP	GO:0043535	regulation of blood vessel endothelial cell migration	9/180	150/18800	1.443e-05	0.00010787	5.04655e-05	KDR/PTGS2/TNF/PRKCA/HIF1A/PPARG/ACVRL1/TGFB1/PRCP	9
BP	GO:0098801	regulation of renal system process	5/180	33/18800	1.45328e-05	0.000108441	5.07326e-05	DRD2/ADORA2A/ADORA1/DRD3/AGTR1	5
BP	GO:0033273	response to vitamin	7/180	83/18800	1.47633e-05	0.000109961	5.14438e-05	PTGS2/PPARD/BCHE/RARA/RXRA/CYP27B1/PIM1	7
BP	GO:0070918	primary sncRNA processing	6/180	56/18800	1.54687e-05	0.000115006	5.38041e-05	TP53/EGFR/TNF/ESR1/TGFB1/TERT	6
BP	GO:0002286	T cell activation involved in immune response	8/180	116/18800	1.59261e-05	0.000118193	5.52949e-05	LGALS3/TP53/IL2/LGALS9/RARA/PRKCZ/JAK3/RORA	8
BP	GO:0051899	membrane depolarization	7/180	84/18800	1.59766e-05	0.000118353	5.53701e-05	KCNH2/KDR/PARP1/SRC/ADORA2A/PRKCZ/SCN5A	7
BP	GO:0050905	neuromuscular process	9/180	152/18800	1.60459e-05	0.000118653	5.55101e-05	TNF/SLC6A3/APP/DRD2/ADORA2A/BACE1/DRD3/TNNI3/TNNC1	9
BP	GO:0070232	regulation of T cell apoptotic process	5/180	34/18800	1.69069e-05	0.000124594	5.82894e-05	LGALS3/TP53/HIF1A/LGALS9/JAK3	5
BP	GO:0035051	cardiocyte differentiation	9/180	153/18800	1.691e-05	0.000124594	5.82894e-05	EGFR/G6PD/PPARA/TGFB1/ADRA1A/MAPK1/NOX4/RARA/RARB	9
BP	GO:0007160	cell-matrix adhesion	11/180	235/18800	1.70414e-05	0.000125337	5.86371e-05	KDR/SRC/CDK5/ACVRL1/SERPINE1/ITGB3/ROCK1/ROCK2/PIK3CB/ITGAV/PRKCZ	11
BP	GO:2000117	negative regulation of cysteine-type endopeptidase activity	7/180	85/18800	1.72711e-05	0.000126799	5.93211e-05	PTGS2/SRC/TNF/ADORA2A/RPS6KA3/FABP1/PLAUR	7
BP	GO:0002695	negative regulation of leukocyte activation	10/180	193/18800	1.7366e-05	0.000127268	5.95405e-05	LGALS3/ADORA2A/IL2/CNR1/CNR2/LGALS9/NR1H3/PDE5A/PTPN2/JAK3	10
BP	GO:0050802	circadian sleep/wake cycle, sleep	4/180	17/18800	1.75477e-05	0.000127914	5.9843e-05	DRD2/ADORA2A/ADORA1/DRD3	4
BP	GO:0090494	dopamine uptake	4/180	17/18800	1.75477e-05	0.000127914	5.9843e-05	SLC6A3/DRD2/DRD3/SLC6A2	4
BP	GO:0090594	inflammatory response to wounding	4/180	17/18800	1.75477e-05	0.000127914	5.9843e-05	HIF1A/PPARG/TGFB1/ALOX5	4
BP	GO:0030595	leukocyte chemotaxis	11/180	236/18800	1.77278e-05	0.000128998	6.03498e-05	LGALS3/DPP4/CNR2/LGALS9/MAPK1/SERPINE1/ALOX5/CYP19A1/PIK3CD/PIK3CG/FLT1	11
BP	GO:0071346	cellular response to interferon-gamma	8/180	118/18800	1.80431e-05	0.00013106	6.13146e-05	TP53/TNF/PPARG/LGALS9/NR1H2/NR1H3/PTPN2/JAK1	8
BP	GO:0071897	DNA biosynthetic process	10/180	194/18800	1.816e-05	0.000131676	6.16029e-05	TP53/HSP90AA1/SRC/TNF/CYP1B1/ACVRL1/MAPK1/NOX4/VCP/TERT	10
BP	GO:1900542	regulation of purine nucleotide metabolic process	7/180	86/18800	1.86511e-05	0.000134998	6.3157e-05	PARP1/HIF1A/SPHK2/PPARA/APP/HTR2A/VCP	7
BP	GO:0006584	catecholamine metabolic process	6/180	58/18800	1.89805e-05	0.0001369	6.40466e-05	SLC6A3/DRD2/HTR1A/MAOA/MAOB/DRD3	6
BP	GO:0009712	catechol-containing compound metabolic process	6/180	58/18800	1.89805e-05	0.0001369	6.40466e-05	SLC6A3/DRD2/HTR1A/MAOA/MAOB/DRD3	6
BP	GO:0009117	nucleotide metabolic process	16/180	487/18800	1.90415e-05	0.000137099	6.41397e-05	HMGCR/PARP1/HIF1A/SPHK2/ACACB/PPARA/APP/XDH/TGFB1/HTR2A/PDE10A/VCP/IMPDH1/PDE5A/FHIT/RORA	16
BP	GO:0098657	import into cell	11/180	238/18800	1.91727e-05	0.000137665	6.44047e-05	SLC6A4/KCNH2/TNF/SLC29A1/FABP3/SLC6A3/DRD2/DRD3/SLC6A2/ITGB3/TRPV1	11
BP	GO:2000278	regulation of DNA biosynthetic process	8/180	119/18800	1.91872e-05	0.000137665	6.44047e-05	TP53/HSP90AA1/SRC/TNF/CYP1B1/ACVRL1/MAPK1/NOX4	8
BP	GO:0090316	positive regulation of intracellular protein transport	9/180	156/18800	1.97441e-05	0.000141167	6.60429e-05	PTGS2/SREBF2/CDK5/CHRM1/TGFB1/PRKACA/PRKCD/MAPK14/CDK5R1	9
BP	GO:1903169	regulation of calcium ion transmembrane transport	9/180	156/18800	1.97441e-05	0.000141167	6.60429e-05	G6PD/DRD2/CDK5/PRKACA/DRD3/ADRA2A/F2/BAX/PIK3CG	9
BP	GO:0002366	leukocyte activation involved in immune response	12/180	285/18800	2.02369e-05	0.000144439	6.75737e-05	LGALS3/TP53/SPHK2/TGFB1/IL2/LGALS9/RARA/PIK3CD/PIK3CG/PRKCZ/JAK3/RORA	12
BP	GO:0031960	response to corticosteroid	9/180	157/18800	2.07743e-05	0.00014776	6.91277e-05	NR3C1/PARP1/PTGS2/SRC/TNF/CYP1B1/MAOB/BCHE/PIK3CA	9
BP	GO:0055067	monovalent inorganic cation homeostasis	9/180	157/18800	2.07743e-05	0.00014776	6.91277e-05	KCNH2/DRD2/ADORA2A/ADORA1/DRD3/AGTR1/MAPK1/CA2/CA7	9
BP	GO:0032388	positive regulation of intracellular transport	10/180	198/18800	2.16564e-05	0.000153175	7.16608e-05	PTGS2/SREBF2/CDK5/CHRM1/TGFB1/PRKACA/PRKCD/MAP2/MAPK14/CDK5R1	10
BP	GO:0051209	release of sequestered calcium ion into cytosol	8/180	121/18800	2.1659e-05	0.000153175	7.16608e-05	DRD2/HTR2A/PRKACA/HTR2B/F2/BAX/TRPV1/LCK	8
BP	GO:0042886	amide transport	12/180	287/18800	2.16835e-05	0.000153175	7.16608e-05	ABCB1/ABCC1/TNF/HIF1A/PPARD/DRD2/ADORA1/CNR1/ADRA2A/ALOX5/CA2/TRPV1	12
BP	GO:0006140	regulation of nucleotide metabolic process	7/180	88/18800	2.16849e-05	0.000153175	7.16608e-05	PARP1/HIF1A/SPHK2/PPARA/APP/HTR2A/VCP	7
BP	GO:0046631	alpha-beta T cell activation	9/180	158/18800	2.18499e-05	0.000154076	7.20822e-05	ADORA2A/IL2/LGALS9/RARA/CTSL/PRKCZ/TYK2/JAK3/RORA	9
BP	GO:0010506	regulation of autophagy	13/180	336/18800	2.22194e-05	0.000156412	7.31753e-05	KDR/TP53/HIF1A/SREBF2/CDK5/ADRB2/PRKACA/ADRA1A/HTR2B/ROCK1/PIK3CA/CDK5R1/PIK3CB	13
BP	GO:0090493	catecholamine uptake	4/180	18/18800	2.2393e-05	0.000157364	7.36207e-05	SLC6A3/DRD2/DRD3/SLC6A2	4
BP	GO:1903828	negative regulation of protein localization	10/180	199/18800	2.26158e-05	0.000158658	7.42262e-05	HMGCR/OPRM1/CYP51A1/DRD2/CDK5/TGFB1/DRD3/ADRA2A/ROCK2/NR1H3	10
BP	GO:0006091	generation of precursor metabolites and energy	16/180	494/18800	2.26555e-05	0.000158666	7.42296e-05	TP53/TNF/HIF1A/SPHK2/PPARD/G6PD/PPARA/APP/MAOB/ADH1C/HTR2A/NOX4/AKR1B1/VCP/PIK3CA/CYP19A1	16
BP	GO:0051283	negative regulation of sequestering of calcium ion	8/180	122/18800	2.29917e-05	0.000160746	7.52027e-05	DRD2/HTR2A/PRKACA/HTR2B/F2/BAX/TRPV1/LCK	8
BP	GO:0006753	nucleoside phosphate metabolic process	16/180	495/18800	2.32186e-05	0.000161929	7.57562e-05	HMGCR/PARP1/HIF1A/SPHK2/ACACB/PPARA/APP/XDH/TGFB1/HTR2A/PDE10A/VCP/IMPDH1/PDE5A/FHIT/RORA	16
BP	GO:1901617	organic hydroxy compound biosynthetic process	11/180	243/18800	2.32398e-05	0.000161929	7.57562e-05	HMGCR/TNF/CYP3A4/CYP51A1/SPHK2/G6PD/SLC6A3/CYP19A1/CYP27B1/SQLE/FDFT1	11
BP	GO:0001952	regulation of cell-matrix adhesion	8/180	123/18800	2.43925e-05	0.000169385	7.92446e-05	KDR/SRC/ACVRL1/SERPINE1/ROCK1/ROCK2/PIK3CB/PRKCZ	8
BP	GO:0022612	gland morphogenesis	8/180	123/18800	2.43925e-05	0.000169385	7.92446e-05	EGFR/SRC/TNF/ESR1/TGFB1/AR/GLI1/BAX	8
BP	GO:0051224	negative regulation of protein transport	8/180	124/18800	2.58641e-05	0.000178185	8.33615e-05	HMGCR/OPRM1/CYP51A1/DRD2/CDK5/DRD3/ADRA2A/NR1H3	8
BP	GO:0051282	regulation of sequestering of calcium ion	8/180	124/18800	2.58641e-05	0.000178185	8.33615e-05	DRD2/HTR2A/PRKACA/HTR2B/F2/BAX/TRPV1/LCK	8
BP	GO:0008210	estrogen metabolic process	5/180	37/18800	2.58768e-05	0.000178185	8.33615e-05	CYP2C9/CYP1B1/CYP2D6/CYP3A4/CYP19A1	5
BP	GO:0046627	negative regulation of insulin receptor signaling pathway	5/180	37/18800	2.58768e-05	0.000178185	8.33615e-05	PRKCB/PRKCD/PTPN1/PRKCZ/PTPN2	5
BP	GO:1903580	positive regulation of ATP metabolic process	5/180	37/18800	2.58768e-05	0.000178185	8.33615e-05	HIF1A/PPARA/APP/HTR2A/VCP	5
BP	GO:0006898	receptor-mediated endocytosis	11/180	246/18800	2.60222e-05	0.000178886	8.36895e-05	ACHE/DRD2/ADRB2/DRD3/SERPINE1/HTR2B/ITGB3/DNM1/PIK3CB/CTSL/ITGAV	11
BP	GO:0060284	regulation of cell development	16/180	500/18800	2.62251e-05	0.00017998	8.4201e-05	TP53/OPRM1/TNF/HIF1A/DRD2/CDK5/TGFB1/DRD3/F2/ROCK1/MAP2/CDK5R1/ROCK2/TRPV1/PDE5A/LIMK1	16
BP	GO:0002064	epithelial cell development	10/180	203/18800	2.68272e-05	0.000183804	8.59904e-05	SRC/TNF/ESR1/HIF1A/AKR1B1/AR/ROCK1/RARA/ROCK2/RARB	10
BP	GO:0014909	smooth muscle cell migration	7/180	91/18800	2.69899e-05	0.000184611	8.63675e-05	SRC/CYP1B1/PPARD/SERPINE1/ITGB3/TERT/IGFBP3	7
BP	GO:0050680	negative regulation of epithelial cell proliferation	9/180	163/18800	2.79663e-05	0.000190971	8.93432e-05	TNF/PPARG/PPARD/XDH/ACVRL1/TGFB1/AR/ALOX5/FLT1	9
BP	GO:0003206	cardiac chamber morphogenesis	8/180	126/18800	2.90314e-05	0.000197319	9.23128e-05	MDM2/TP53/HIF1A/TGFB1/NPY5R/TNNI3/TNNT2/TNNC1	8
BP	GO:0003231	cardiac ventricle development	8/180	126/18800	2.90314e-05	0.000197319	9.23128e-05	MDM2/HIF1A/TGFB1/NPY5R/TNNI3/SCN5A/TNNT2/TNNC1	8
BP	GO:0046486	glycerolipid metabolic process	14/180	396/18800	2.90456e-05	0.000197319	9.23128e-05	PON1/FAAH/FABP3/HTR2A/HTR2B/FABP5/PLA2G2A/CETP/PIK3CA/PIK3CD/PIK3CB/PIK3CG/NR1H2/NR1H3	14
BP	GO:0015833	peptide transport	11/180	249/18800	2.90882e-05	0.000197319	9.23128e-05	ABCC1/TNF/HIF1A/PPARD/DRD2/ADORA1/CNR1/ADRA2A/ALOX5/CA2/TRPV1	11
BP	GO:0030336	negative regulation of cell migration	13/180	346/18800	3.01529e-05	0.000204204	9.5534e-05	TNF/CYP1B1/DPP4/PPARG/PPARD/DRD2/ACVRL1/TGFB1/ADORA1/ADORA3/SERPINE1/IGFBP3/CYP19A1	13
BP	GO:0010573	vascular endothelial growth factor production	6/180	63/18800	3.06264e-05	0.000207069	9.68743e-05	PTGS2/TNF/HIF1A/CYP1B1/TGFB1/RORA	6
BP	GO:0034109	homotypic cell-cell adhesion	7/180	93/18800	3.10873e-05	0.000209839	9.81705e-05	PRKCA/PRKCD/ITGB3/PIK3CB/PIK3CG/PLAUR/JAK1	7
BP	GO:0010951	negative regulation of endopeptidase activity	11/180	251/18800	3.13013e-05	0.000210937	9.86839e-05	PTGS2/SRC/TNF/APP/ADORA2A/SERPINE1/ROCK1/RPS6KA3/SERPINA6/FABP1/PLAUR	11
BP	GO:0050714	positive regulation of protein secretion	8/180	128/18800	3.25172e-05	0.000218056	0.000102015	HIF1A/PPARG/PPARD/ACHE/ADORA2A/TGFB1/NR1H2/HCAR2	8
BP	GO:0051208	sequestering of calcium ion	8/180	128/18800	3.25172e-05	0.000218056	0.000102015	DRD2/HTR2A/PRKACA/HTR2B/F2/BAX/TRPV1/LCK	8
BP	GO:1904950	negative regulation of establishment of protein localization	8/180	128/18800	3.25172e-05	0.000218056	0.000102015	HMGCR/OPRM1/CYP51A1/DRD2/CDK5/DRD3/ADRA2A/NR1H3	8
BP	GO:1901655	cellular response to ketone	7/180	94/18800	3.33202e-05	0.000223077	0.000104363	NR3C1/SRC/CYP1B1/SPHK2/AKR1C2/AR/ROCK2	7
BP	GO:0032941	secretion by tissue	5/180	39/18800	3.36543e-05	0.000224581	0.000105067	CHRM1/ADORA1/CHRM3/NR1H2/NR1H3	5
BP	GO:1900077	negative regulation of cellular response to insulin stimulus	5/180	39/18800	3.36543e-05	0.000224581	0.000105067	PRKCB/PRKCD/PTPN1/PRKCZ/PTPN2	5
BP	GO:0003205	cardiac chamber development	9/180	167/18800	3.38523e-05	0.000225536	0.000105514	MDM2/TP53/HIF1A/TGFB1/NPY5R/TNNI3/SCN5A/TNNT2/TNNC1	9
BP	GO:1901215	negative regulation of neuron death	10/180	209/18800	3.43984e-05	0.000228802	0.000107042	HIF1A/PPARA/CDK5/ADORA2A/PRKCG/ROCK1/PIK3CA/TERT/BAX/GABRA5	10
BP	GO:0003007	heart morphogenesis	11/180	254/18800	3.48933e-05	0.00023046	0.000107818	MDM2/TP53/HIF1A/ACVRL1/TGFB1/HTR2B/NPY5R/TNNI3/PIM1/TNNT2/TNNC1	11
BP	GO:0031998	regulation of fatty acid beta-oxidation	4/180	20/18800	3.49284e-05	0.00023046	0.000107818	ACACB/PPARA/CNR1/FABP1	4
BP	GO:0032616	interleukin-13 production	4/180	20/18800	3.49284e-05	0.00023046	0.000107818	SPHK2/LGALS9/RARA/PRKCZ	4
BP	GO:0032656	regulation of interleukin-13 production	4/180	20/18800	3.49284e-05	0.00023046	0.000107818	SPHK2/LGALS9/RARA/PRKCZ	4
BP	GO:1900221	regulation of amyloid-beta clearance	4/180	20/18800	3.49284e-05	0.00023046	0.000107818	HMGCR/TNF/CYP51A1/ROCK1	4
BP	GO:0042982	amyloid precursor protein metabolic process	7/180	95/18800	3.56832e-05	0.000235062	0.000109971	TNF/ACHE/CHRNA7/BACE1/SOAT1/ROCK1/ROCK2	7
BP	GO:0045576	mast cell activation	6/180	65/18800	3.66472e-05	0.000241026	0.000112761	SPHK2/CNR1/CNR2/LGALS9/PIK3CD/PIK3CG	6
BP	GO:0071216	cellular response to biotic stimulus	11/180	256/18800	3.74808e-05	0.000246114	0.000115141	TP53/SRC/TNF/PRKCA/PPARD/TGFB1/MAPK1/SERPINE1/MAPK14/RARA/NR1H3	11
BP	GO:0022411	cellular component disassembly	15/180	460/18800	3.81202e-05	0.000249522	0.000116735	TP53/TNF/PRKCA/HIF1A/DPP4/PRKCB/SREBF2/CDK5/TGFB1/ADRB2/VCP/PLG/PIK3CA/BAX/MMP13	15
BP	GO:0006730	one-carbon metabolic process	5/180	40/18800	3.81655e-05	0.000249522	0.000116735	CA2/CA12/CA7/CA14/CA4	5
BP	GO:0060419	heart growth	7/180	96/18800	3.81822e-05	0.000249522	0.000116735	ACACB/G6PD/PPARA/ADRA1A/GLI1/MAPK14/PIM1	7
BP	GO:0048660	regulation of smooth muscle cell proliferation	9/180	170/18800	3.89272e-05	0.000253986	0.000118824	PTGS2/TNF/PPARG/PPARD/TGFB1/NPY5R/PIK3CA/TERT/IGFBP3	9
BP	GO:1900076	regulation of cellular response to insulin stimulus	6/180	66/18800	3.99944e-05	0.000260535	0.000121888	SRC/PRKCB/PRKCD/PTPN1/PRKCZ/PTPN2	6
BP	GO:1900180	regulation of protein localization to nucleus	8/180	132/18800	4.05453e-05	0.000263705	0.000123371	PARP1/PTGS2/SRC/TGFB1/PRKCD/F2/TERT/MAPK14	8
BP	GO:0051099	positive regulation of binding	9/180	171/18800	4.07558e-05	0.00026384	0.000123434	PON1/PARP1/PPARG/APP/CDK5/TGFB1/TERT/RARA/PLAUR	9
BP	GO:0060402	calcium ion transport into cytosol	9/180	171/18800	4.07558e-05	0.00026384	0.000123434	DRD2/HTR2A/PRKACA/ADRA1A/HTR2B/F2/BAX/TRPV1/LCK	9
BP	GO:0002532	production of molecular mediator involved in inflammatory response	7/180	97/18800	4.08231e-05	0.00026384	0.000123434	TNF/HIF1A/PPARA/SERPINE1/F2/ALOX5/MAPK14	7
BP	GO:2001237	negative regulation of extrinsic apoptotic signaling pathway	7/180	97/18800	4.08231e-05	0.00026384	0.000123434	LGALS3/SRC/TNF/SERPINE1/AR/TERT/ITGAV	7
BP	GO:0032868	response to insulin	11/180	259/18800	4.16718e-05	0.000268901	0.000125802	PARP1/SRC/PRKCB/PPARG/PPARA/PRKCD/PTPN1/PIK3CA/MAPK14/PRKCZ/PTPN2	11
BP	GO:0002029	desensitization of G protein-coupled receptor signaling pathway	4/180	21/18800	4.28251e-05	0.000275045	0.000128676	DRD2/ADRB2/DRD3/HTR2B	4
BP	GO:0022401	negative adaptation of signaling pathway	4/180	21/18800	4.28251e-05	0.000275045	0.000128676	DRD2/ADRB2/DRD3/HTR2B	4
BP	GO:0036092	phosphatidylinositol-3-phosphate biosynthetic process	4/180	21/18800	4.28251e-05	0.000275045	0.000128676	PIK3CA/PIK3CD/PIK3CB/PIK3CG	4
BP	GO:0009299	mRNA transcription	5/180	41/18800	4.31312e-05	0.000276579	0.000129394	TP53/PPARG/RARA/RXRA/NR1H3	5
BP	GO:0002294	CD4-positive, alpha-beta T cell differentiation involved in immune response	6/180	67/18800	4.35824e-05	0.000278358	0.000130226	IL2/LGALS9/RARA/PRKCZ/JAK3/RORA	6
BP	GO:0045600	positive regulation of fat cell differentiation	6/180	67/18800	4.35824e-05	0.000278358	0.000130226	PTGS2/PPARG/PPARD/HTR2A/MAPK14/PIM1	6
BP	GO:0021549	cerebellum development	7/180	98/18800	4.36122e-05	0.000278358	0.000130226	TP53/CDK5/GLI1/GLI2/CDK5R1/RORA/SCN5A	7
BP	GO:0048659	smooth muscle cell proliferation	9/180	173/18800	4.46316e-05	0.000284423	0.000133063	PTGS2/TNF/PPARG/PPARD/TGFB1/NPY5R/PIK3CA/TERT/IGFBP3	9
BP	GO:0014074	response to purine-containing compound	8/180	134/18800	4.51417e-05	0.000287227	0.000134375	SLC6A4/PTGS2/CYP1B1/SLC6A3/APP/ADORA2A/PIK3CG/TRPV1	8
BP	GO:0006909	phagocytosis	12/180	310/18800	4.60194e-05	0.000291907	0.000136564	SRC/TNF/ADORA2A/ADORA1/PRKCG/PRKCD/ITGB3/PIK3CA/RARA/NR1H3/ITGAV/LIMK1	12
BP	GO:0009416	response to light stimulus	12/180	310/18800	4.60194e-05	0.000291907	0.000136564	TP53/EGFR/HMGCR/PARP1/PTGS2/HIF1A/APP/DRD2/CDK5/DRD3/PRKCD/BAX	12
BP	GO:0010466	negative regulation of peptidase activity	11/180	262/18800	4.62605e-05	0.000292983	0.000137068	PTGS2/SRC/TNF/APP/ADORA2A/SERPINE1/ROCK1/RPS6KA3/SERPINA6/FABP1/PLAUR	11
BP	GO:2000146	negative regulation of cell motility	13/180	361/18800	4.66828e-05	0.000295202	0.000138106	TNF/CYP1B1/DPP4/PPARG/PPARD/DRD2/ACVRL1/TGFB1/ADORA1/ADORA3/SERPINE1/IGFBP3/CYP19A1	13
BP	GO:0071222	cellular response to lipopolysaccharide	10/180	217/18800	4.72837e-05	0.00029714	0.000139013	SRC/TNF/PRKCA/PPARD/TGFB1/MAPK1/SERPINE1/MAPK14/RARA/NR1H3	10
BP	GO:0002287	alpha-beta T cell activation involved in immune response	6/180	68/18800	4.74237e-05	0.00029714	0.000139013	IL2/LGALS9/RARA/PRKCZ/JAK3/RORA	6
BP	GO:0002293	alpha-beta T cell differentiation involved in immune response	6/180	68/18800	4.74237e-05	0.00029714	0.000139013	IL2/LGALS9/RARA/PRKCZ/JAK3/RORA	6
BP	GO:0009206	purine ribonucleoside triphosphate biosynthetic process	6/180	68/18800	4.74237e-05	0.00029714	0.000139013	PARP1/SPHK2/PPARA/TGFB1/VCP/IMPDH1	6
BP	GO:0046626	regulation of insulin receptor signaling pathway	6/180	68/18800	4.74237e-05	0.00029714	0.000139013	SRC/PRKCB/PRKCD/PTPN1/PRKCZ/PTPN2	6
BP	GO:0061180	mammary gland epithelium development	6/180	68/18800	4.74237e-05	0.00029714	0.000139013	SRC/ESR1/HIF1A/MAPK1/AR/BAX	6
BP	GO:0032412	regulation of ion transmembrane transporter activity	11/180	263/18800	4.78837e-05	0.000299565	0.000140147	ABCB1/OPRM1/SPHK2/APP/DRD2/CDK5/ADRB2/PRKACA/DRD3/ADRA2A/CHRM3	11
BP	GO:0043534	blood vessel endothelial cell migration	9/180	175/18800	4.88145e-05	0.000304923	0.000142654	KDR/PTGS2/TNF/PRKCA/HIF1A/PPARG/ACVRL1/TGFB1/PRCP	9
BP	GO:0030534	adult behavior	8/180	136/18800	5.01649e-05	0.000312883	0.000146378	OPRD1/OPRM1/PPARA/APP/DRD2/CDK5/HTR2A/DRD3	8
BP	GO:0031589	cell-substrate adhesion	13/180	364/18800	5.08026e-05	0.000316379	0.000148014	KDR/SRC/PPARD/CDK5/ACVRL1/SERPINE1/ITGB3/ROCK1/PLG/ROCK2/PIK3CB/ITGAV/PRKCZ	13
BP	GO:0031330	negative regulation of cellular catabolic process	11/180	265/18800	5.12776e-05	0.000318853	0.000149171	TP53/ACACB/CNR1/ADRA1A/PRKCG/HTR2B/ROCK1/PIK3CA/MAPK14/PIK3CG/FHIT	11
BP	GO:0009145	purine nucleoside triphosphate biosynthetic process	6/180	69/18800	5.15314e-05	0.000319653	0.000149545	PARP1/SPHK2/PPARA/TGFB1/VCP/IMPDH1	6
BP	GO:0006925	inflammatory cell apoptotic process	4/180	22/18800	5.19515e-05	0.000319653	0.000149545	PIK3CD/PIK3CB/HCAR2/CTSL	4
BP	GO:0023058	adaptation of signaling pathway	4/180	22/18800	5.19515e-05	0.000319653	0.000149545	DRD2/ADRB2/DRD3/HTR2B	4
BP	GO:0051590	positive regulation of neurotransmitter transport	4/180	22/18800	5.19515e-05	0.000319653	0.000149545	DRD2/CDK5/ADORA2A/CNR1	4
BP	GO:0061042	vascular wound healing	4/180	22/18800	5.19515e-05	0.000319653	0.000149545	KDR/TNF/SERPINE1/ALOX5	4
BP	GO:1900273	positive regulation of long-term synaptic potentiation	4/180	22/18800	5.19515e-05	0.000319653	0.000149545	APP/DRD2/CHRNA7/ADORA2A	4
BP	GO:2000810	regulation of bicellular tight junction assembly	4/180	22/18800	5.19515e-05	0.000319653	0.000149545	TNF/PRKACA/ROCK1/ROCK2	4
BP	GO:0090287	regulation of cellular response to growth factor stimulus	12/180	314/18800	5.20728e-05	0.000319921	0.00014967	KDR/TP53/HIF1A/PRKCB/PPARG/PPARA/XDH/ACVRL1/TGFB1/PTPN1/ITGB3/PIK3CB	12
BP	GO:0046620	regulation of organ growth	7/180	101/18800	5.29319e-05	0.000324228	0.000151686	SLC6A4/ACACB/G6PD/PPARA/GLI1/MAPK14/PIM1	7
BP	GO:0070167	regulation of biomineral tissue development	7/180	101/18800	5.29319e-05	0.000324228	0.000151686	HIF1A/TGFB1/ADRB2/ALOX5/ROCK1/ROCK2/CYP27B1	7
BP	GO:0034329	cell junction assembly	14/180	420/18800	5.49845e-05	0.000336299	0.000157333	KDR/SRC/TNF/PRKCA/ACHE/APP/DRD2/CDK5/ACVRL1/GABRA2/PRKACA/ROCK1/ROCK2/GABRA1	14
BP	GO:0097191	extrinsic apoptotic signaling pathway	10/180	221/18800	5.51394e-05	0.000336744	0.000157541	LGALS3/SRC/TNF/TGFB1/IL2/SERPINE1/AR/TERT/BAX/ITGAV	10
BP	GO:0035710	CD4-positive, alpha-beta T cell activation	7/180	102/18800	5.63784e-05	0.00034295	0.000160444	IL2/LGALS9/RARA/CTSL/PRKCZ/JAK3/RORA	7
BP	GO:2001243	negative regulation of intrinsic apoptotic signaling pathway	7/180	102/18800	5.63784e-05	0.00034295	0.000160444	MDM2/PTGS2/SRC/HIF1A/PTPN1/PIK3CB/PLAUR	7
BP	GO:0002696	positive regulation of leukocyte activation	14/180	421/18800	5.64062e-05	0.00034295	0.000160444	SRC/TNF/DPP4/SPHK2/TGFB1/IL2/LGALS9/PIK3CA/GLI2/RARA/PRKCZ/LCK/TYK2/JAK3	14
BP	GO:0051271	negative regulation of cellular component movement	13/180	369/18800	5.83746e-05	0.000354393	0.000165798	TNF/CYP1B1/DPP4/PPARG/PPARD/DRD2/ACVRL1/TGFB1/ADORA1/ADORA3/SERPINE1/IGFBP3/CYP19A1	13
BP	GO:0070252	actin-mediated cell contraction	7/180	103/18800	6.00063e-05	0.000363224	0.000169929	KCNH2/ADORA1/ROCK1/PIK3CA/SCN5A/TNNT2/TNNC1	7
BP	GO:0110149	regulation of biomineralization	7/180	103/18800	6.00063e-05	0.000363224	0.000169929	HIF1A/TGFB1/ADRB2/ALOX5/ROCK1/ROCK2/CYP27B1	7
BP	GO:0009266	response to temperature stimulus	9/180	180/18800	6.07441e-05	0.000367148	0.000171765	HSP90AA1/PTGS2/ADORA1/ADRB2/HTR2A/PRKACA/HTR2B/VCP/TRPV1	9
BP	GO:0045981	positive regulation of nucleotide metabolic process	5/180	44/18800	6.10708e-05	0.000368039	0.000172182	HIF1A/PPARA/APP/HTR2A/VCP	5
BP	GO:1900544	positive regulation of purine nucleotide metabolic process	5/180	44/18800	6.10708e-05	0.000368039	0.000172182	HIF1A/PPARA/APP/HTR2A/VCP	5
BP	GO:1903706	regulation of hemopoiesis	13/180	371/18800	6.16677e-05	0.000370969	0.000173553	TNF/PRKCA/HIF1A/TGFB1/IL2/LGALS9/PRMT1/GLI2/MAPK14/RARA/PRKCZ/PTPN2/JAK3	13
BP	GO:0033157	regulation of intracellular protein transport	10/180	224/18800	6.17377e-05	0.000370969	0.000173553	PTGS2/SREBF2/CDK5/CHRM1/TGFB1/PRKACA/PRKCD/PTPN1/MAPK14/CDK5R1	10
BP	GO:2001169	regulation of ATP biosynthetic process	4/180	23/18800	6.24199e-05	0.000374519	0.000175214	PARP1/SPHK2/PPARA/VCP	4
BP	GO:0002764	immune response-regulating signaling pathway	15/180	482/18800	6.46865e-05	0.000387553	0.000181311	LGALS3/SRC/TNF/ESR1/PRKCB/PRKCD/MAPK1/PIK3CA/BAX/PIK3CD/RPS6KA3/NR1H3/PTPN2/LCK/LIMK1	15
BP	GO:0003208	cardiac ventricle morphogenesis	6/180	72/18800	6.55887e-05	0.000392385	0.000183572	HIF1A/TGFB1/NPY5R/TNNI3/TNNT2/TNNC1	6
BP	GO:0046634	regulation of alpha-beta T cell activation	7/180	105/18800	6.78359e-05	0.000405238	0.000189585	ADORA2A/IL2/LGALS9/RARA/PRKCZ/TYK2/JAK3	7
BP	GO:0002861	regulation of inflammatory response to antigenic stimulus	5/180	45/18800	6.81754e-05	0.000406084	0.000189981	SRC/TNF/CNR1/NPY5R/MAPK14	5
BP	GO:1900271	regulation of long-term synaptic potentiation	5/180	45/18800	6.81754e-05	0.000406084	0.000189981	APP/DRD2/CHRNA7/ADORA2A/ADORA1	5
BP	GO:0048588	developmental cell growth	10/180	227/18800	6.89967e-05	0.000409903	0.000191768	HSP90AA1/G6PD/PPARA/APP/CDK5/ADRA1A/MAP2/CDK5R1/PRKCZ/LIMK1	10
BP	GO:0090087	regulation of peptide transport	9/180	183/18800	6.90164e-05	0.000409903	0.000191768	TNF/HIF1A/PPARD/DRD2/ADORA1/CNR1/ADRA2A/ALOX5/CA2	9
BP	GO:0045824	negative regulation of innate immune response	6/180	73/18800	7.09001e-05	0.000419876	0.000196433	PPARG/DRD2/LGALS9/NR1H2/NR1H3/PTPN2	6
BP	GO:2000573	positive regulation of DNA biosynthetic process	6/180	73/18800	7.09001e-05	0.000419876	0.000196433	HSP90AA1/SRC/TNF/CYP1B1/MAPK1/NOX4	6
BP	GO:0019395	fatty acid oxidation	7/180	106/18800	7.20526e-05	0.000426087	0.000199339	ACACB/PPARD/PPARA/FABP3/CNR1/MAPK14/FABP1	7
BP	GO:0071219	cellular response to molecule of bacterial origin	10/180	229/18800	7.42291e-05	0.000438326	0.000205065	SRC/TNF/PRKCA/PPARD/TGFB1/MAPK1/SERPINE1/MAPK14/RARA/NR1H3	10
BP	GO:1903038	negative regulation of leukocyte cell-cell adhesion	8/180	144/18800	7.51631e-05	0.000443203	0.000207347	LGALS3/PPARA/ADORA2A/IL2/LGALS9/PDE5A/PTPN2/JAK3	8
BP	GO:1903131	mononuclear cell differentiation	14/180	433/18800	7.6148e-05	0.000448156	0.000209663	TP53/PPARG/IL2/LGALS9/GLI2/BAX/RARA/PIK3CD/CTSL/PRKCZ/PTPN2/LCK/JAK3/RORA	14
BP	GO:0022037	metencephalon development	7/180	107/18800	7.6481e-05	0.000448156	0.000209663	TP53/CDK5/GLI1/GLI2/CDK5R1/RORA/SCN5A	7
BP	GO:0001654	eye development	13/180	379/18800	7.65099e-05	0.000448156	0.000209663	KDR/EGFR/HIF1A/CYP1B1/ACHE/SLC6A3/DRD2/ACVRL1/BAX/RARA/RARB/FLT1/RORB	13
BP	GO:0009201	ribonucleoside triphosphate biosynthetic process	6/180	74/18800	7.6549e-05	0.000448156	0.000209663	PARP1/SPHK2/PPARA/TGFB1/VCP/IMPDH1	6
BP	GO:0060420	regulation of heart growth	6/180	74/18800	7.6549e-05	0.000448156	0.000209663	ACACB/G6PD/PPARA/GLI1/MAPK14/PIM1	6
BP	GO:0043524	negative regulation of neuron apoptotic process	8/180	145/18800	7.89108e-05	0.000461277	0.000215802	HIF1A/ADORA2A/PRKCG/ROCK1/PIK3CA/TERT/BAX/GABRA5	8
BP	GO:0060562	epithelial tube morphogenesis	12/180	328/18800	7.90151e-05	0.000461277	0.000215802	KDR/SRC/TNF/ESR1/HIF1A/ACVRL1/TGFB1/PRKACA/AR/GLI2/RARA/PIK3CD	12
BP	GO:0050867	positive regulation of cell activation	14/180	436/18800	8.19368e-05	0.000477654	0.000223464	SRC/TNF/DPP4/SPHK2/TGFB1/IL2/LGALS9/PIK3CA/GLI2/RARA/PRKCZ/LCK/TYK2/JAK3	14
BP	GO:0002437	inflammatory response to antigenic stimulus	6/180	75/18800	8.2551e-05	0.000479193	0.000224184	SRC/OPRM1/TNF/CNR1/NPY5R/MAPK14	6
BP	GO:0002534	cytokine production involved in inflammatory response	6/180	75/18800	8.2551e-05	0.000479193	0.000224184	TNF/HIF1A/PPARA/F2/ALOX5/MAPK14	6
BP	GO:1900015	regulation of cytokine production involved in inflammatory response	6/180	75/18800	8.2551e-05	0.000479193	0.000224184	TNF/HIF1A/PPARA/F2/ALOX5/MAPK14	6
BP	GO:0030098	lymphocyte differentiation	13/180	382/18800	8.28258e-05	0.000480109	0.000224612	TP53/IL2/LGALS9/GLI2/BAX/RARA/PIK3CD/CTSL/PRKCZ/PTPN2/LCK/JAK3/RORA	13
BP	GO:0043010	camera-type eye development	12/180	330/18800	8.37067e-05	0.000484531	0.000226681	KDR/EGFR/HIF1A/CYP1B1/ACHE/SLC6A3/DRD2/ACVRL1/BAX/RARA/FLT1/RORB	12
BP	GO:0045601	regulation of endothelial cell differentiation	5/180	47/18800	8.42821e-05	0.000486489	0.000227597	TNF/XDH/ACVRL1/ROCK1/ROCK2	5
BP	GO:0046717	acid secretion	5/180	47/18800	8.42821e-05	0.000486489	0.000227597	TNF/DRD2/DRD3/TRPV1/HRH2	5
BP	GO:0150063	visual system development	13/180	383/18800	8.50292e-05	0.000490112	0.000229292	KDR/EGFR/HIF1A/CYP1B1/ACHE/SLC6A3/DRD2/ACVRL1/BAX/RARA/RARB/FLT1/RORB	13
BP	GO:0071322	cellular response to carbohydrate stimulus	8/180	147/18800	8.68724e-05	0.000500034	0.000233934	HIF1A/SLC29A1/PRKCB/PPARD/PRKACA/ADRA2A/NOX4/PIK3CA	8
BP	GO:0014047	glutamate secretion	4/180	25/18800	8.78474e-05	0.000503528	0.000235568	ADORA2A/ADORA1/NPY5R/TRPV1	4
BP	GO:0042178	xenobiotic catabolic process	4/180	25/18800	8.78474e-05	0.000503528	0.000235568	CYP2C9/CYP2C19/CYP2D6/CYP3A4	4
BP	GO:0060396	growth hormone receptor signaling pathway	4/180	25/18800	8.78474e-05	0.000503528	0.000235568	PTPN1/TYK2/JAK3/JAK1	4
BP	GO:0001937	negative regulation of endothelial cell proliferation	6/180	76/18800	8.89219e-05	0.00050756	0.000237455	TNF/PPARG/XDH/ACVRL1/ALOX5/FLT1	6
BP	GO:0002292	T cell differentiation involved in immune response	6/180	76/18800	8.89219e-05	0.00050756	0.000237455	IL2/LGALS9/RARA/PRKCZ/JAK3/RORA	6
BP	GO:0061045	negative regulation of wound healing	6/180	76/18800	8.89219e-05	0.00050756	0.000237455	TNF/PRKCD/SERPINE1/F2/ALOX5/PLG	6
BP	GO:0002253	activation of immune response	13/180	386/18800	9.19472e-05	0.000524083	0.000245185	LGALS3/HSP90AA1/SRC/PRKCB/PRKCD/MAPK1/PIK3CA/BAX/PIK3CD/CFD/PTPN2/LCK/LIMK1	13
BP	GO:0060401	cytosolic calcium ion transport	9/180	190/18800	9.20721e-05	0.000524083	0.000245185	DRD2/HTR2A/PRKACA/ADRA1A/HTR2B/F2/BAX/TRPV1/LCK	9
BP	GO:0003044	regulation of systemic arterial blood pressure mediated by a chemical signal	5/180	48/18800	9.33581e-05	0.000530667	0.000248265	ADRB2/ADRA1A/ADRA1B/ADRA1D/AGTR1	5
BP	GO:0006919	activation of cysteine-type endopeptidase activity involved in apoptotic process	6/180	77/18800	9.56781e-05	0.000542352	0.000253732	TNF/PPARG/XDH/VCP/BAX/LCK	6
BP	GO:0045913	positive regulation of carbohydrate metabolic process	6/180	77/18800	9.56781e-05	0.000542352	0.000253732	SRC/HIF1A/PPARA/APP/HTR2A/PTPN2	6
BP	GO:0014066	regulation of phosphatidylinositol 3-kinase signaling	7/180	111/18800	9.64741e-05	0.000544608	0.000254787	KDR/EGFR/SRC/TNF/PPARD/F2/FLT1	7
BP	GO:0046632	alpha-beta T cell differentiation	7/180	111/18800	9.64741e-05	0.000544608	0.000254787	IL2/LGALS9/RARA/CTSL/PRKCZ/JAK3/RORA	7
BP	GO:0048640	negative regulation of developmental growth	7/180	111/18800	9.64741e-05	0.000544608	0.000254787	SLC6A4/G6PD/PPARA/CDK5/ADRB2/MAP2/CDK5R1	7
BP	GO:0019614	catechol-containing compound catabolic process	3/180	10/18800	9.85836e-05	0.000551209	0.000257875	SLC6A3/MAOA/MAOB	3
BP	GO:0042368	vitamin D biosynthetic process	3/180	10/18800	9.85836e-05	0.000551209	0.000257875	TNF/CYP3A4/CYP27B1	3
BP	GO:0042420	dopamine catabolic process	3/180	10/18800	9.85836e-05	0.000551209	0.000257875	SLC6A3/MAOA/MAOB	3
BP	GO:0042424	catecholamine catabolic process	3/180	10/18800	9.85836e-05	0.000551209	0.000257875	SLC6A3/MAOA/MAOB	3
BP	GO:0051918	negative regulation of fibrinolysis	3/180	10/18800	9.85836e-05	0.000551209	0.000257875	SERPINE1/F2/PLG	3
BP	GO:0071073	positive regulation of phospholipid biosynthetic process	3/180	10/18800	9.85836e-05	0.000551209	0.000257875	FABP3/HTR2A/HTR2B	3
BP	GO:0097267	omega-hydroxylase P450 pathway	3/180	10/18800	9.85836e-05	0.000551209	0.000257875	CYP2C9/CYP2C19/CYP1B1	3
BP	GO:0048880	sensory system development	13/180	389/18800	9.93475e-05	0.000554724	0.00025952	KDR/EGFR/HIF1A/CYP1B1/ACHE/SLC6A3/DRD2/ACVRL1/BAX/RARA/RARB/FLT1/RORB	13
BP	GO:0010952	positive regulation of peptidase activity	9/180	192/18800	9.97374e-05	0.000556145	0.000260185	TNF/PPARG/APP/XDH/LGALS9/VCP/BAX/ROCK2/LCK	9
BP	GO:0030902	hindbrain development	8/180	150/18800	0.000100056	0.000557162	0.000260661	SLC6A4/TP53/CDK5/GLI1/GLI2/CDK5R1/RORA/SCN5A	8
BP	GO:0010827	regulation of glucose transmembrane transport	6/180	78/18800	0.000102836	0.000568317	0.000265879	TNF/BRAF/PRKCB/FABP5/TERT/MAPK14	6
BP	GO:0032515	negative regulation of phosphoprotein phosphatase activity	4/180	26/18800	0.000103046	0.000568317	0.000265879	LGALS3/TNF/ROCK1/ROCK2	4
BP	GO:0050951	sensory perception of temperature stimulus	4/180	26/18800	0.000103046	0.000568317	0.000265879	ADORA1/HTR2A/ADRA2A/TRPV1	4
BP	GO:0071378	cellular response to growth hormone stimulus	4/180	26/18800	0.000103046	0.000568317	0.000265879	PTPN1/TYK2/JAK3/JAK1	4
BP	GO:0030225	macrophage differentiation	5/180	49/18800	0.000103167	0.000568317	0.000265879	PARP1/PRKCA/APP/TGFB1/PTPN2	5
BP	GO:0030850	prostate gland development	5/180	49/18800	0.000103167	0.000568317	0.000265879	ESR1/AR/GLI1/CYP19A1/RARA	5
BP	GO:0050873	brown fat cell differentiation	5/180	49/18800	0.000103167	0.000568317	0.000265879	PTGS2/FABP3/ADRB2/MAPK14/PIM1	5
BP	GO:1904894	positive regulation of receptor signaling pathway via STAT	5/180	49/18800	0.000103167	0.000568317	0.000265879	TNF/CYP1B1/TGFB1/F2/TYK2	5
BP	GO:1904659	glucose transmembrane transport	7/180	113/18800	0.000107958	0.000593915	0.000277855	TNF/BRAF/PRKCB/PPARD/FABP5/TERT/MAPK14	7
BP	GO:0006970	response to osmotic stress	6/180	79/18800	0.000110414	0.0006058	0.000283415	ABCB1/TP53/PTGS2/TNF/AKR1B1/BAX	6
BP	GO:0014068	positive regulation of phosphatidylinositol 3-kinase signaling	6/180	79/18800	0.000110414	0.0006058	0.000283415	KDR/SRC/TNF/PPARD/F2/FLT1	6
BP	GO:0044270	cellular nitrogen compound catabolic process	14/180	449/18800	0.000111685	0.000611957	0.000286296	ABCC1/PRKCA/CYP2D6/CYP3A4/XDH/PDE10A/PRKCD/ROCK1/VCP/MAPK14/BAX/ROCK2/PDE5A/FHIT	14
BP	GO:0043370	regulation of CD4-positive, alpha-beta T cell differentiation	5/180	50/18800	0.000113748	0.000622427	0.000291194	IL2/LGALS9/RARA/PRKCZ/JAK3	5
BP	GO:0044409	entry into host	8/180	153/18800	0.000114854	0.000627643	0.000293634	EGFR/SRC/HTR2A/LGALS9/AGTR1/ITGB3/CTSL/ITGAV	8
BP	GO:0006470	protein dephosphorylation	11/180	291/18800	0.000118122	0.000644647	0.000301589	LGALS3/TNF/DRD2/TGFB1/ADORA1/PRKCD/PTPN1/ROCK1/ROCK2/PTPN2/LCK	11
BP	GO:0051090	regulation of DNA-binding transcription factor activity	14/180	452/18800	0.000119752	0.000650636	0.000304391	OPRD1/TNF/ESR1/CYP1B1/PRKCB/PPARG/APP/ADORA3/LGALS9/AR/GLI1/ESR2/PIM1/PRKCZ	14
BP	GO:0006706	steroid catabolic process	4/180	27/18800	0.000120067	0.000650636	0.000304391	CYP3A4/HSD11B1/CYP19A1/CYP27B1	4
BP	GO:0007205	protein kinase C-activating G protein-coupled receptor signaling pathway	4/180	27/18800	0.000120067	0.000650636	0.000304391	CHRM1/ADORA2A/IL2/HTR2B	4
BP	GO:0007214	gamma-aminobutyric acid signaling pathway	4/180	27/18800	0.000120067	0.000650636	0.000304391	HTR1A/GABRA2/GABRA5/GABRA1	4
BP	GO:0009651	response to salt stress	4/180	27/18800	0.000120067	0.000650636	0.000304391	TP53/TNF/AKR1B1/BAX	4
BP	GO:0097553	calcium ion transmembrane import into cytosol	8/180	154/18800	0.000120171	0.000650636	0.000304391	DRD2/HTR2A/PRKACA/HTR2B/F2/BAX/TRPV1/LCK	8
BP	GO:0030518	intracellular steroid hormone receptor signaling pathway	7/180	115/18800	0.00012053	0.000651721	0.000304899	NR3C1/PARP1/SRC/ESR1/NR3C2/AR/ESR2	7
BP	GO:0042572	retinol metabolic process	5/180	51/18800	0.000125141	0.000675762	0.000316146	CYP1B1/CYP2D6/CYP3A4/ADH1C/AKR1B1	5
BP	GO:0045445	myoblast differentiation	6/180	81/18800	0.000126897	0.000684345	0.000320161	TNF/PPARD/TGFB1/PLG/IGFBP3/MAPK14	6
BP	GO:0034504	protein localization to nucleus	11/180	294/18800	0.000129261	0.000696175	0.000325696	MDM2/TP53/PARP1/PTGS2/SRC/CDK5/TGFB1/PRKCD/F2/TERT/MAPK14	11
BP	GO:0008645	hexose transmembrane transport	7/180	117/18800	0.000134267	0.00071739	0.000335621	TNF/BRAF/PRKCB/PPARD/FABP5/TERT/MAPK14	7
BP	GO:0032411	positive regulation of transporter activity	7/180	117/18800	0.000134267	0.00071739	0.000335621	ABCB1/PON1/CDK5/ADRB2/PRKCD/RXRA/NR1H3	7
BP	GO:0034350	regulation of glial cell apoptotic process	3/180	11/18800	0.000134598	0.00071739	0.000335621	PRKCA/CDK5/PRKCD	3
BP	GO:0048241	epinephrine transport	3/180	11/18800	0.000134598	0.00071739	0.000335621	ADRA2A/ADRA2B/ADRA2C	3
BP	GO:0070243	regulation of thymocyte apoptotic process	3/180	11/18800	0.000134598	0.00071739	0.000335621	TP53/HIF1A/JAK3	3
BP	GO:0070561	vitamin D receptor signaling pathway	3/180	11/18800	0.000134598	0.00071739	0.000335621	RXRA/CYP27B1/PIM1	3
BP	GO:1900222	negative regulation of amyloid-beta clearance	3/180	11/18800	0.000134598	0.00071739	0.000335621	HMGCR/TNF/CYP51A1	3
BP	GO:2001225	regulation of chloride transport	3/180	11/18800	0.000134598	0.00071739	0.000335621	ABCB1/CA2/CA7	3
BP	GO:0009205	purine ribonucleoside triphosphate metabolic process	6/180	82/18800	0.00013584	0.000722132	0.000337839	PARP1/SPHK2/PPARA/TGFB1/VCP/IMPDH1	6
BP	GO:1905897	regulation of response to endoplasmic reticulum stress	6/180	82/18800	0.00013584	0.000722132	0.000337839	PTPN1/ALOX5/BAX/NR1H2/NR1H3/PTPN2	6
BP	GO:1902107	positive regulation of leukocyte differentiation	8/180	157/18800	0.000137358	0.000728315	0.000340732	TNF/PRKCA/TGFB1/IL2/LGALS9/GLI2/RARA/PRKCZ	8
BP	GO:1903708	positive regulation of hemopoiesis	8/180	157/18800	0.000137358	0.000728315	0.000340732	TNF/PRKCA/TGFB1/IL2/LGALS9/GLI2/RARA/PRKCZ	8
BP	GO:0021537	telencephalon development	10/180	247/18800	0.000138514	0.0007335	0.000343158	EGFR/HIF1A/DRD2/CDK5/CDK5R1/BAX/RARA/RARB/SCN5A/HTR6	10
BP	GO:0042133	neurotransmitter metabolic process	4/180	28/18800	0.000139035	0.000734365	0.000343563	ACHE/MAOA/MAOB/BCHE	4
BP	GO:0050996	positive regulation of lipid catabolic process	4/180	28/18800	0.000139035	0.000734365	0.000343563	PPARA/ADORA1/PRKCD/FABP1	4
BP	GO:0002285	lymphocyte activation involved in immune response	9/180	201/18800	0.000141192	0.000744794	0.000348442	LGALS3/TP53/TGFB1/IL2/LGALS9/RARA/PRKCZ/JAK3/RORA	9
BP	GO:0008286	insulin receptor signaling pathway	7/180	118/18800	0.000141596	0.000745013	0.000348544	SRC/PRKCB/PRKCD/PTPN1/PIK3CA/PRKCZ/PTPN2	7
BP	GO:0030278	regulation of ossification	7/180	118/18800	0.000141596	0.000745013	0.000348544	HIF1A/TGFB1/ADRB2/MAPK1/ALOX5/MAPK14/CYP27B1	7
BP	GO:0016241	regulation of macroautophagy	8/180	158/18800	0.000143518	0.000754159	0.000352823	KDR/TP53/HIF1A/CDK5/ADRB2/PRKACA/PIK3CA/CDK5R1	8
BP	GO:0014910	regulation of smooth muscle cell migration	6/180	83/18800	0.000145274	0.00076241	0.000356683	SRC/CYP1B1/PPARD/SERPINE1/TERT/IGFBP3	6
BP	GO:0015749	monosaccharide transmembrane transport	7/180	119/18800	0.000149247	0.00078126	0.000365502	TNF/BRAF/PRKCB/PPARD/FABP5/TERT/MAPK14	7
BP	GO:0051928	positive regulation of calcium ion transport	7/180	119/18800	0.000149247	0.00078126	0.000365502	LGALS3/SPHK2/G6PD/CDK5/F2/BAX/JAK3	7
BP	GO:0002429	immune response-activating cell surface receptor signaling pathway	11/180	300/18800	0.000154242	0.000805353	0.000376773	LGALS3/SRC/PRKCB/PRKCD/MAPK1/PIK3CA/BAX/PIK3CD/PTPN2/LCK/LIMK1	11
BP	GO:0002757	immune response-activating signal transduction	11/180	300/18800	0.000154242	0.000805353	0.000376773	LGALS3/SRC/PRKCB/PRKCD/MAPK1/PIK3CA/BAX/PIK3CD/PTPN2/LCK/LIMK1	11
BP	GO:0001523	retinoid metabolic process	6/180	84/18800	0.00015522	0.000808405	0.000378201	CYP1B1/CYP2D6/CYP3A4/PPARD/ADH1C/AKR1B1	6
BP	GO:0097006	regulation of plasma lipoprotein particle levels	6/180	84/18800	0.00015522	0.000808405	0.000378201	PRKACA/AGTR1/PLA2G2A/CETP/SOAT1/NR1H2	6
BP	GO:0042098	T cell proliferation	9/180	204/18800	0.000157862	0.000821122	0.000384151	LGALS3/TP53/IL2/LGALS9/BAX/PIK3CG/PDE5A/TYK2/JAK3	9
BP	GO:0008209	androgen metabolic process	4/180	29/18800	0.000160081	0.000829511	0.000388075	ESR1/CYP3A4/CYP17A1/CYP19A1	4
BP	GO:0032369	negative regulation of lipid transport	4/180	29/18800	0.000160081	0.000829511	0.000388075	ITGB3/NR1H2/NR1H3/ITGAV	4
BP	GO:0042759	long-chain fatty acid biosynthetic process	4/180	29/18800	0.000160081	0.000829511	0.000388075	CYP2C9/CYP2D6/CYP3A4/ALOX5	4
BP	GO:0032869	cellular response to insulin stimulus	9/180	205/18800	0.000163771	0.000847562	0.00039652	PARP1/SRC/PRKCB/PPARG/PRKCD/PTPN1/PIK3CA/PRKCZ/PTPN2	9
BP	GO:0030520	intracellular estrogen receptor signaling pathway	5/180	54/18800	0.000164619	0.000847672	0.000396572	PARP1/SRC/ESR1/AR/ESR2	5
BP	GO:0045661	regulation of myoblast differentiation	5/180	54/18800	0.000164619	0.000847672	0.000396572	TNF/PPARD/TGFB1/IGFBP3/MAPK14	5
BP	GO:0045744	negative regulation of G protein-coupled receptor signaling pathway	5/180	54/18800	0.000164619	0.000847672	0.000396572	OPRM1/DRD2/ADRB2/DRD3/HTR2B	5
BP	GO:0071715	icosanoid transport	5/180	54/18800	0.000164619	0.000847672	0.000396572	ABCC1/DRD2/DRD3/PTGES/PLA2G2A	5
BP	GO:0030282	bone mineralization	7/180	121/18800	0.000165553	0.000850027	0.000397673	PTGS2/HIF1A/TGFB1/ADRB2/ALOX5/MMP13/CYP27B1	7
BP	GO:0055007	cardiac muscle cell differentiation	7/180	121/18800	0.000165553	0.000850027	0.000397673	G6PD/PPARA/TGFB1/ADRA1A/NOX4/RARA/RARB	7
BP	GO:0009142	nucleoside triphosphate biosynthetic process	6/180	85/18800	0.000165697	0.000850027	0.000397673	PARP1/SPHK2/PPARA/TGFB1/VCP/IMPDH1	6
BP	GO:0045017	glycerolipid biosynthetic process	10/180	253/18800	0.000168386	0.000862741	0.000403622	FABP3/HTR2A/HTR2B/FABP5/PIK3CA/PIK3CD/PIK3CB/PIK3CG/NR1H2/NR1H3	10
BP	GO:0007613	memory	7/180	122/18800	0.000174231	0.000891575	0.000417111	SLC6A4/PTGS2/DRD2/CHRNA7/HTR2A/CNR1/PRKCZ	7
BP	GO:0033627	cell adhesion mediated by integrin	6/180	86/18800	0.000176726	0.000903216	0.000422557	CYP1B1/DPP4/SERPINE1/ITGB3/PIK3CG/ITGAV	6
BP	GO:0010459	negative regulation of heart rate	3/180	12/18800	0.000178201	0.000906242	0.000423973	TNF/ADRA1A/TRPV1	3
BP	GO:0014854	response to inactivity	3/180	12/18800	0.000178201	0.000906242	0.000423973	DRD2/PIK3CA/SCN5A	3
BP	GO:0060736	prostate gland growth	3/180	12/18800	0.000178201	0.000906242	0.000423973	ESR1/AR/CYP19A1	3
BP	GO:1903800	positive regulation of production of miRNAs involved in gene silencing by miRNA	3/180	12/18800	0.000178201	0.000906242	0.000423973	TP53/EGFR/TGFB1	3
BP	GO:0043470	regulation of carbohydrate catabolic process	5/180	55/18800	0.000179688	0.000912674	0.000426982	TP53/HIF1A/PPARA/APP/HTR2A	5
BP	GO:0097237	cellular response to toxic substance	7/180	123/18800	0.000183273	0.000926608	0.000433501	OPRD1/PTGS2/TNF/PTGS1/PTGES/FABP1/PIM1	7
BP	GO:0007202	activation of phospholipase C activity	4/180	30/18800	0.000183335	0.000926608	0.000433501	EGFR/HTR2A/ADRA1A/HTR2B	4
BP	GO:0070168	negative regulation of biomineral tissue development	4/180	30/18800	0.000183335	0.000926608	0.000433501	HIF1A/TGFB1/ROCK1/ROCK2	4
BP	GO:1903579	negative regulation of ATP metabolic process	4/180	30/18800	0.000183335	0.000926608	0.000433501	TP53/PARP1/TNF/PPARA	4
BP	GO:0009144	purine nucleoside triphosphate metabolic process	6/180	87/18800	0.000188326	0.000948331	0.000443664	PARP1/SPHK2/PPARA/TGFB1/VCP/IMPDH1	6
BP	GO:0016101	diterpenoid metabolic process	6/180	87/18800	0.000188326	0.000948331	0.000443664	CYP1B1/CYP2D6/CYP3A4/PPARD/ADH1C/AKR1B1	6
BP	GO:0055017	cardiac muscle tissue growth	6/180	87/18800	0.000188326	0.000948331	0.000443664	G6PD/PPARA/ADRA1A/GLI1/MAPK14/PIM1	6
BP	GO:0046683	response to organophosphorus	7/180	124/18800	0.00019269	0.000967933	0.000452834	SLC6A4/PTGS2/CYP1B1/SLC6A3/APP/PIK3CG/TRPV1	7
BP	GO:1904375	regulation of protein localization to cell periphery	7/180	124/18800	0.00019269	0.000967933	0.000452834	LGALS3/EGFR/TNF/CDK5/TGFB1/AR/PRKCZ	7
BP	GO:0015711	organic anion transport	12/180	361/18800	0.000193717	0.000970714	0.000454135	ABCC1/TNF/SLC29A1/DRD2/ADORA2A/ADORA1/DRD3/NPY5R/PTGES/PLA2G2A/CA4/TRPV1	12
BP	GO:0050767	regulation of neurogenesis	12/180	361/18800	0.000193717	0.000970714	0.000454135	TP53/OPRM1/TNF/HIF1A/DRD2/CDK5/TGFB1/DRD3/F2/MAP2/CDK5R1/LIMK1	12
BP	GO:0034205	amyloid-beta formation	5/180	56/18800	0.000195788	0.000977512	0.000457316	TNF/CHRNA7/BACE1/ROCK1/ROCK2	5
BP	GO:0045806	negative regulation of endocytosis	5/180	56/18800	0.000195788	0.000977512	0.000457316	LGALS3/ITGB3/NR1H2/NR1H3/ITGAV	5
BP	GO:0055078	sodium ion homeostasis	5/180	56/18800	0.000195788	0.000977512	0.000457316	DRD2/ADORA2A/ADORA1/DRD3/AGTR1	5
BP	GO:0008654	phospholipid biosynthetic process	10/180	258/18800	0.000197263	0.000982486	0.000459643	SPHK2/PPARD/FABP3/HTR2A/HTR2B/FABP5/PIK3CA/PIK3CD/PIK3CB/PIK3CG	10
BP	GO:0071559	response to transforming growth factor beta	10/180	258/18800	0.000197263	0.000982486	0.000459643	NR3C1/TP53/PARP1/SRC/PPARG/PPARA/ACVRL1/TGFB1/ROCK1/ROCK2	10
BP	GO:0046849	bone remodeling	6/180	88/18800	0.000200519	0.000997492	0.000466663	SRC/PRKCA/TGFB1/ADRB2/NOX4/ITGB3	6
BP	GO:0016032	viral process	13/180	418/18800	0.00020187	0.00100299	0.000469237	TP53/EGFR/TNF/PPARA/HTR2A/LGALS9/AGTR1/ITGB3/PRMT1/VCP/ROCK2/CTSL/ITGAV	13
BP	GO:0043280	positive regulation of cysteine-type endopeptidase activity involved in apoptotic process	7/180	125/18800	0.000202495	0.00100367	0.000469554	TNF/PPARG/XDH/LGALS9/VCP/BAX/LCK	7
BP	GO:0050868	negative regulation of T cell activation	7/180	125/18800	0.000202495	0.00100367	0.000469554	LGALS3/ADORA2A/IL2/LGALS9/PDE5A/PTPN2/JAK3	7
BP	GO:0010039	response to iron ion	4/180	31/18800	0.00020893	0.00103059	0.000482146	HIF1A/G6PD/SLC6A3/DRD2	4
BP	GO:0045987	positive regulation of smooth muscle contraction	4/180	31/18800	0.00020893	0.00103059	0.000482146	PTGS2/ADRA1A/ADRA2B/CHRM3	4
BP	GO:0070528	protein kinase C signaling	4/180	31/18800	0.00020893	0.00103059	0.000482146	SPHK2/ADRA1A/HTR2B/PRKCZ	4
BP	GO:0110150	negative regulation of biomineralization	4/180	31/18800	0.00020893	0.00103059	0.000482146	HIF1A/TGFB1/ROCK1/ROCK2	4
BP	GO:0006754	ATP biosynthetic process	5/180	57/18800	0.000212965	0.00104672	0.000489692	PARP1/SPHK2/PPARA/TGFB1/VCP	5
BP	GO:0051898	negative regulation of protein kinase B signaling	5/180	57/18800	0.000212965	0.00104672	0.000489692	PPARA/DRD2/XDH/DRD3/PIK3CB	5
BP	GO:0098900	regulation of action potential	5/180	57/18800	0.000212965	0.00104672	0.000489692	TNF/CNR1/CNR2/ADRA1A/SCN5A	5
BP	GO:0009199	ribonucleoside triphosphate metabolic process	6/180	89/18800	0.000213327	0.00104724	0.000489937	PARP1/SPHK2/PPARA/TGFB1/VCP/IMPDH1	6
BP	GO:0071466	cellular response to xenobiotic stimulus	8/180	168/18800	0.000218648	0.00107208	0.000501558	CYP2C9/KCNH2/TP53/CYP2C19/CYP1B1/CYP2D6/CYP3A4/RORA	8
BP	GO:0048639	positive regulation of developmental growth	8/180	169/18800	0.000227666	0.00111496	0.000521621	ACACB/PPARD/SLC6A3/DRD2/GLI1/MAPK14/PIM1/LIMK1	8
BP	GO:0001973	G protein-coupled adenosine receptor signaling pathway	3/180	13/18800	0.000230032	0.00111854	0.000523295	ADORA2A/ADORA1/ADORA3	3
BP	GO:0019336	phenol-containing compound catabolic process	3/180	13/18800	0.000230032	0.00111854	0.000523295	SLC6A3/MAOA/MAOB	3
BP	GO:0035588	G protein-coupled purinergic receptor signaling pathway	3/180	13/18800	0.000230032	0.00111854	0.000523295	ADORA2A/ADORA1/ADORA3	3
BP	GO:0035815	positive regulation of renal sodium excretion	3/180	13/18800	0.000230032	0.00111854	0.000523295	DRD2/ADORA2A/DRD3	3
BP	GO:0042362	fat-soluble vitamin biosynthetic process	3/180	13/18800	0.000230032	0.00111854	0.000523295	TNF/CYP3A4/CYP27B1	3
BP	GO:1900103	positive regulation of endoplasmic reticulum unfolded protein response	3/180	13/18800	0.000230032	0.00111854	0.000523295	PTPN1/BAX/PTPN2	3
BP	GO:0022029	telencephalon cell migration	5/180	58/18800	0.000231265	0.00112188	0.000524857	EGFR/DRD2/CDK5/CDK5R1/HTR6	5
BP	GO:0033619	membrane protein proteolysis	5/180	58/18800	0.000231265	0.00112188	0.000524857	TNF/BACE1/TGFB1/ADRA2A/ROCK1	5
BP	GO:0045862	positive regulation of proteolysis	12/180	369/18800	0.000236859	0.00114296	0.000534717	MDM2/SRC/TNF/PPARG/APP/XDH/LGALS9/ADRA2A/VCP/BAX/ROCK2/LCK	12
BP	GO:0001516	prostaglandin biosynthetic process	4/180	32/18800	0.000237002	0.00114296	0.000534717	PTGS2/PTGS1/FABP5/PTGES	4
BP	GO:0030947	regulation of vascular endothelial growth factor receptor signaling pathway	4/180	32/18800	0.000237002	0.00114296	0.000534717	HIF1A/PRKCB/PTPN1/ITGB3	4
BP	GO:0033028	myeloid cell apoptotic process	4/180	32/18800	0.000237002	0.00114296	0.000534717	PIK3CD/PIK3CB/HCAR2/CTSL	4
BP	GO:0046457	prostanoid biosynthetic process	4/180	32/18800	0.000237002	0.00114296	0.000534717	PTGS2/PTGS1/FABP5/PTGES	4
BP	GO:0051091	positive regulation of DNA-binding transcription factor activity	10/180	265/18800	0.000244605	0.00117824	0.000551222	OPRD1/TNF/ESR1/PRKCB/PPARG/APP/LGALS9/AR/ESR2/PRKCZ	10
BP	GO:0019058	viral life cycle	11/180	317/18800	0.000248407	0.00119515	0.000559133	EGFR/TNF/PPARA/HTR2A/LGALS9/AGTR1/ITGB3/VCP/ROCK2/CTSL/ITGAV	11
BP	GO:0051251	positive regulation of lymphocyte activation	12/180	371/18800	0.000248841	0.00119584	0.000559456	SRC/DPP4/TGFB1/IL2/LGALS9/PIK3CA/GLI2/RARA/PRKCZ/LCK/TYK2/JAK3	12
BP	GO:0010810	regulation of cell-substrate adhesion	9/180	217/18800	0.000250315	0.00119933	0.000561091	KDR/SRC/ACVRL1/SERPINE1/ROCK1/PLG/ROCK2/PIK3CB/PRKCZ	9
BP	GO:0010574	regulation of vascular endothelial growth factor production	5/180	59/18800	0.000250738	0.00119933	0.000561091	PTGS2/HIF1A/CYP1B1/TGFB1/RORA	5
BP	GO:0019748	secondary metabolic process	5/180	59/18800	0.000250738	0.00119933	0.000561091	CYP1B1/CYP2D6/CYP3A4/AKR1B1/AKR1C2	5
BP	GO:0043666	regulation of phosphoprotein phosphatase activity	5/180	59/18800	0.000250738	0.00119933	0.000561091	LGALS3/TNF/DRD2/ROCK1/ROCK2	5
BP	GO:1903035	negative regulation of response to wounding	6/180	92/18800	0.000255656	0.00122143	0.000571431	TNF/PRKCD/SERPINE1/F2/ALOX5/PLG	6
BP	GO:1905475	regulation of protein localization to membrane	8/180	172/18800	0.000256566	0.00122436	0.000572799	LGALS3/EGFR/TNF/CDK5/TGFB1/AR/CDK5R1/PRKCZ	8
BP	GO:0048565	digestive tract development	7/180	130/18800	0.000257746	0.00122856	0.000574765	EGFR/SRC/TNF/HIF1A/GLI1/GLI2/RARB	7
BP	GO:0010638	positive regulation of organelle organization	14/180	487/18800	0.000258343	0.00122997	0.000575427	KDR/TP53/SRC/TNF/HIF1A/CDK5/ADRB2/DRD3/MAPK1/CDK5R1/BAX/ROCK2/PLAUR/LIMK1	14
BP	GO:0002685	regulation of leukocyte migration	9/180	218/18800	0.000258977	0.00123157	0.000576172	LGALS3/TNF/DPP4/APP/ADORA1/LGALS9/MAPK1/SERPINE1/CYP19A1	9
BP	GO:0051930	regulation of sensory perception of pain	4/180	33/18800	0.000267687	0.0012666	0.000592561	OPRD1/OPRM1/ADORA1/FABP5	4
BP	GO:0051931	regulation of sensory perception	4/180	33/18800	0.000267687	0.0012666	0.000592561	OPRD1/OPRM1/ADORA1/FABP5	4
BP	GO:0070050	neuron cellular homeostasis	4/180	33/18800	0.000267687	0.0012666	0.000592561	CDK5/ADORA1/CNR1/SLC6A2	4
BP	GO:0044242	cellular lipid catabolic process	9/180	219/18800	0.000267887	0.0012666	0.000592561	CYP1B1/ACACB/FAAH/PPARD/PPARA/CNR1/PRKCD/PIK3CG/FABP1	9
BP	GO:0051651	maintenance of location in cell	9/180	219/18800	0.000267887	0.0012666	0.000592561	DRD2/CDK5/HTR2A/PRKACA/HTR2B/F2/BAX/TRPV1/LCK	9
BP	GO:0034219	carbohydrate transmembrane transport	7/180	131/18800	0.000270129	0.00127573	0.000596833	TNF/BRAF/PRKCB/PPARD/FABP5/TERT/MAPK14	7
BP	GO:0043407	negative regulation of MAP kinase activity	5/180	60/18800	0.000271431	0.00127894	0.000598333	HMGCR/PPARG/PRKCD/PTPN1/PIK3CB	5
BP	GO:0046824	positive regulation of nucleocytoplasmic transport	5/180	60/18800	0.000271431	0.00127894	0.000598333	PTGS2/TGFB1/PRKACA/PRKCD/MAPK14	5
BP	GO:0010950	positive regulation of endopeptidase activity	8/180	174/18800	0.000277452	0.00130581	0.000610903	TNF/PPARG/XDH/LGALS9/VCP/BAX/ROCK2/LCK	8
BP	GO:0071333	cellular response to glucose stimulus	7/180	132/18800	0.000282986	0.00133032	0.000622374	HIF1A/SLC29A1/PPARD/PRKACA/ADRA2A/NOX4/PIK3CA	7
BP	GO:0051348	negative regulation of transferase activity	10/180	270/18800	0.000283966	0.00133341	0.000623816	TP53/HMGCR/SRC/PPARG/ADORA2A/PRKCD/PTPN1/PIK3CB/PTPN2/LIMK1	10
BP	GO:0001976	nervous system process involved in regulation of systemic arterial blood pressure	3/180	14/18800	0.000290709	0.00134963	0.000631404	DRD2/ADRA1A/TNNI3	3
BP	GO:0003376	sphingosine-1-phosphate receptor signaling pathway	3/180	14/18800	0.000290709	0.00134963	0.000631404	SPHK2/PIK3CB/PIK3CG	3
BP	GO:0032373	positive regulation of sterol transport	3/180	14/18800	0.000290709	0.00134963	0.000631404	CETP/NR1H2/NR1H3	3
BP	GO:0032376	positive regulation of cholesterol transport	3/180	14/18800	0.000290709	0.00134963	0.000631404	CETP/NR1H2/NR1H3	3
BP	GO:0033004	negative regulation of mast cell activation	3/180	14/18800	0.000290709	0.00134963	0.000631404	CNR1/CNR2/LGALS9	3
BP	GO:0035791	platelet-derived growth factor receptor-beta signaling pathway	3/180	14/18800	0.000290709	0.00134963	0.000631404	SRC/PTPN1/PTPN2	3
BP	GO:0050966	detection of mechanical stimulus involved in sensory perception of pain	3/180	14/18800	0.000290709	0.00134963	0.000631404	TNF/BACE1/HTR2A	3
BP	GO:0051917	regulation of fibrinolysis	3/180	14/18800	0.000290709	0.00134963	0.000631404	SERPINE1/F2/PLG	3
BP	GO:0061043	regulation of vascular wound healing	3/180	14/18800	0.000290709	0.00134963	0.000631404	TNF/SERPINE1/ALOX5	3
BP	GO:1905203	regulation of connective tissue replacement	3/180	14/18800	0.000290709	0.00134963	0.000631404	PPARG/ROCK1/ROCK2	3
BP	GO:0021885	forebrain cell migration	5/180	61/18800	0.000293396	0.00135597	0.00063437	EGFR/DRD2/CDK5/CDK5R1/HTR6	5
BP	GO:0035306	positive regulation of dephosphorylation	5/180	61/18800	0.000293396	0.00135597	0.00063437	SRC/TGFB1/ADORA1/PRKCD/ROCK1	5
BP	GO:0045428	regulation of nitric oxide biosynthetic process	5/180	61/18800	0.000293396	0.00135597	0.00063437	HSP90AA1/PTGS2/TNF/ROCK2/TRPV1	5
BP	GO:1903409	reactive oxygen species biosynthetic process	5/180	61/18800	0.000293396	0.00135597	0.00063437	SPHK2/PPARA/MAOB/NOX4/ALOX5	5
BP	GO:0030048	actin filament-based movement	7/180	133/18800	0.00029633	0.00136645	0.000639273	KCNH2/ADORA1/ROCK1/PIK3CA/SCN5A/TNNT2/TNNC1	7
BP	GO:0061041	regulation of wound healing	7/180	133/18800	0.00029633	0.00136645	0.000639273	TNF/ADRA2A/PRKCD/SERPINE1/F2/ALOX5/PLG	7
BP	GO:0021696	cerebellar cortex morphogenesis	4/180	34/18800	0.000301125	0.00138389	0.000647435	CDK5/GLI1/GLI2/RORA	4
BP	GO:0035308	negative regulation of protein dephosphorylation	4/180	34/18800	0.000301125	0.00138389	0.000647435	LGALS3/TNF/ROCK1/ROCK2	4
BP	GO:1990000	amyloid fibril formation	4/180	34/18800	0.000301125	0.00138389	0.000647435	MDM2/APP/CHRNA7/BACE1	4
BP	GO:0048661	positive regulation of smooth muscle cell proliferation	6/180	95/18800	0.000304326	0.00139704	0.000653585	PTGS2/TNF/TGFB1/NPY5R/PIK3CA/TERT	6
BP	GO:0046034	ATP metabolic process	10/180	273/18800	0.000310032	0.00141913	0.000663919	TP53/PARP1/TNF/HIF1A/SPHK2/PPARA/APP/TGFB1/HTR2A/VCP	10
BP	GO:0071331	cellular response to hexose stimulus	7/180	134/18800	0.000310175	0.00141913	0.000663919	HIF1A/SLC29A1/PPARD/PRKACA/ADRA2A/NOX4/PIK3CA	7
BP	GO:2001235	positive regulation of apoptotic signaling pathway	7/180	134/18800	0.000310175	0.00141913	0.000663919	TP53/TNF/ADORA2A/PRKCD/BAX/PTPN2/LCK	7
BP	GO:0052126	movement in host environment	8/180	177/18800	0.000311372	0.00142302	0.000665739	EGFR/SRC/HTR2A/LGALS9/AGTR1/ITGB3/CTSL/ITGAV	8
BP	GO:0031663	lipopolysaccharide-mediated signaling pathway	5/180	62/18800	0.000316682	0.00144568	0.000676341	TNF/PRKCA/TGFB1/MAPK1/MAPK14	5
BP	GO:0032091	negative regulation of protein binding	6/180	96/18800	0.000322069	0.00146863	0.00068708	PPARA/ADRB2/PRKCD/ROCK1/MAP2/BAX	6
BP	GO:0002790	peptide secretion	9/180	225/18800	0.000326849	0.00148878	0.000696504	TNF/HIF1A/PPARD/DRD2/ADORA1/CNR1/ADRA2A/ALOX5/TRPV1	9
BP	GO:0051960	regulation of nervous system development	13/180	440/18800	0.000330968	0.00150587	0.0007045	TP53/OPRM1/TNF/HIF1A/DRD2/CDK5/TGFB1/DRD3/F2/MAP2/CDK5R1/RARA/LIMK1	13
BP	GO:0002768	immune response-regulating cell surface receptor signaling pathway	11/180	328/18800	0.000332227	0.00150992	0.000706395	LGALS3/SRC/PRKCB/PRKCD/MAPK1/PIK3CA/BAX/PIK3CD/PTPN2/LCK/LIMK1	11
BP	GO:0033280	response to vitamin D	4/180	35/18800	0.000337454	0.00152947	0.000715543	PTGS2/RXRA/CYP27B1/PIM1	4
BP	GO:0034110	regulation of homotypic cell-cell adhesion	4/180	35/18800	0.000337454	0.00152947	0.000715543	PRKCA/PRKCD/PLAUR/JAK1	4
BP	GO:0009743	response to carbohydrate	9/180	226/18800	0.000337647	0.00152947	0.000715543	PTGS2/HIF1A/SLC29A1/PRKCB/PPARD/PRKACA/ADRA2A/NOX4/PIK3CA	9
BP	GO:0071326	cellular response to monosaccharide stimulus	7/180	136/18800	0.000339423	0.00153582	0.000718513	HIF1A/SLC29A1/PPARD/PRKACA/ADRA2A/NOX4/PIK3CA	7
BP	GO:0015800	acidic amino acid transport	5/180	63/18800	0.000341342	0.00153604	0.000718616	TNF/ADORA2A/ADORA1/NPY5R/TRPV1	5
BP	GO:0045453	bone resorption	5/180	63/18800	0.000341342	0.00153604	0.000718616	SRC/PRKCA/ADRB2/NOX4/ITGB3	5
BP	GO:0051893	regulation of focal adhesion assembly	5/180	63/18800	0.000341342	0.00153604	0.000718616	KDR/SRC/ACVRL1/ROCK1/ROCK2	5
BP	GO:0070542	response to fatty acid	5/180	63/18800	0.000341342	0.00153604	0.000718616	PON1/PTGS2/SRC/AKR1C2/PIK3CA	5
BP	GO:0090109	regulation of cell-substrate junction assembly	5/180	63/18800	0.000341342	0.00153604	0.000718616	KDR/SRC/ACVRL1/ROCK1/ROCK2	5
BP	GO:0002791	regulation of peptide secretion	8/180	180/18800	0.000348605	0.001567	0.000733101	TNF/HIF1A/PPARD/DRD2/ADORA1/CNR1/ADRA2A/ALOX5	8
BP	GO:0070661	leukocyte proliferation	11/180	330/18800	0.000349774	0.00157054	0.000734756	LGALS3/TP53/IL2/LGALS9/PRKCD/MAPK1/BAX/PIK3CG/PDE5A/TYK2/JAK3	11
BP	GO:0002031	G protein-coupled receptor internalization	3/180	15/18800	0.000360832	0.00160788	0.000752223	DRD2/DRD3/HTR2B	3
BP	GO:0021534	cell proliferation in hindbrain	3/180	15/18800	0.000360832	0.00160788	0.000752223	SLC6A4/GLI1/RORA	3
BP	GO:0021924	cell proliferation in external granule layer	3/180	15/18800	0.000360832	0.00160788	0.000752223	SLC6A4/GLI1/RORA	3
BP	GO:0021930	cerebellar granule cell precursor proliferation	3/180	15/18800	0.000360832	0.00160788	0.000752223	SLC6A4/GLI1/RORA	3
BP	GO:0046321	positive regulation of fatty acid oxidation	3/180	15/18800	0.000360832	0.00160788	0.000752223	PPARD/PPARA/FABP1	3
BP	GO:0051956	negative regulation of amino acid transport	3/180	15/18800	0.000360832	0.00160788	0.000752223	TNF/ADORA1/NPY5R	3
BP	GO:0099509	regulation of presynaptic cytosolic calcium ion concentration	3/180	15/18800	0.000360832	0.00160788	0.000752223	CDK5/ADORA1/CNR1	3
BP	GO:0010721	negative regulation of cell development	8/180	181/18800	0.000361793	0.00161041	0.000753409	TP53/TNF/CDK5/DRD3/F2/MAP2/CDK5R1/TRPV1	8
BP	GO:0040014	regulation of multicellular organism growth	5/180	64/18800	0.000367428	0.00163195	0.000763488	SLC6A3/APP/DRD2/ADRB2/PIK3CA	5
BP	GO:0080164	regulation of nitric oxide metabolic process	5/180	64/18800	0.000367428	0.00163195	0.000763488	HSP90AA1/PTGS2/TNF/ROCK2/TRPV1	5
BP	GO:0046942	carboxylic acid transport	10/180	279/18800	0.000368194	0.00163359	0.000764251	ABCC1/TNF/DRD2/ADORA2A/ADORA1/DRD3/NPY5R/PTGES/PLA2G2A/TRPV1	10
BP	GO:0042789	mRNA transcription by RNA polymerase II	4/180	36/18800	0.000376817	0.00167004	0.000781304	PPARG/RARA/RXRA/NR1H3	4
BP	GO:0045639	positive regulation of myeloid cell differentiation	6/180	99/18800	0.000380203	0.00168323	0.000787475	TNF/PRKCA/HIF1A/TGFB1/PRMT1/MAPK14	6
BP	GO:0051384	response to glucocorticoid	7/180	139/18800	0.000387402	0.00171325	0.000801521	NR3C1/PTGS2/TNF/CYP1B1/MAOB/BCHE/PIK3CA	7
BP	GO:0002260	lymphocyte homeostasis	5/180	65/18800	0.000394994	0.00173933	0.000813721	HIF1A/IL2/LGALS9/BAX/JAK3	5
BP	GO:0016126	sterol biosynthetic process	5/180	65/18800	0.000394994	0.00173933	0.000813721	HMGCR/CYP51A1/G6PD/SQLE/FDFT1	5
BP	GO:0042093	T-helper cell differentiation	5/180	65/18800	0.000394994	0.00173933	0.000813721	IL2/RARA/PRKCZ/JAK3/RORA	5
BP	GO:0042446	hormone biosynthetic process	5/180	65/18800	0.000394994	0.00173933	0.000813721	HIF1A/AKR1B1/CYP17A1/CYP19A1/CYP27B1	5
BP	GO:0045088	regulation of innate immune response	9/180	231/18800	0.000396158	0.00174258	0.000815244	HSP90AA1/SRC/PPARG/DRD2/LGALS9/PTPN1/NR1H2/NR1H3/PTPN2	9
BP	GO:0050768	negative regulation of neurogenesis	7/180	140/18800	0.000404549	0.00177759	0.00083162	TP53/TNF/CDK5/DRD3/F2/MAP2/CDK5R1	7
BP	GO:1902105	regulation of leukocyte differentiation	10/180	283/18800	0.000411814	0.00180758	0.000845649	TNF/PRKCA/TGFB1/IL2/LGALS9/GLI2/RARA/PRKCZ/PTPN2/JAK3	10
BP	GO:0010923	negative regulation of phosphatase activity	4/180	37/18800	0.000419355	0.001827	0.000854736	LGALS3/TNF/ROCK1/ROCK2	4
BP	GO:0014046	dopamine secretion	4/180	37/18800	0.000419355	0.001827	0.000854736	DRD2/HTR2A/CNR1/DRD3	4
BP	GO:0014059	regulation of dopamine secretion	4/180	37/18800	0.000419355	0.001827	0.000854736	DRD2/HTR2A/CNR1/DRD3	4
BP	GO:0032094	response to food	4/180	37/18800	0.000419355	0.001827	0.000854736	OPRM1/G6PD/PPARA/PRKCG	4
BP	GO:0042596	fear response	4/180	37/18800	0.000419355	0.001827	0.000854736	DPP4/HTR1A/ADRA2A/GABRA5	4
BP	GO:0090218	positive regulation of lipid kinase activity	4/180	37/18800	0.000419355	0.001827	0.000854736	SRC/TGFB1/F2/FLT1	4
BP	GO:1903725	regulation of phospholipid metabolic process	4/180	37/18800	0.000419355	0.001827	0.000854736	FABP3/HTR2A/PRKCD/HTR2B	4
BP	GO:0034763	negative regulation of transmembrane transport	7/180	141/18800	0.000422297	0.00183208	0.000857112	KCNH2/TNF/PRKCB/DRD2/DRD3/ADRA2A/FABP5	7
BP	GO:0032963	collagen metabolic process	6/180	101/18800	0.000423304	0.00183208	0.000857112	HIF1A/PPARD/TGFB1/F2/CTSL/MMP13	6
BP	GO:0034605	cellular response to heat	5/180	66/18800	0.000424092	0.00183208	0.000857112	HSP90AA1/PTGS2/PRKACA/VCP/TRPV1	5
BP	GO:0038034	signal transduction in absence of ligand	5/180	66/18800	0.000424092	0.00183208	0.000857112	TNF/IL2/TERT/BAX/ITGAV	5
BP	GO:0050435	amyloid-beta metabolic process	5/180	66/18800	0.000424092	0.00183208	0.000857112	TNF/CHRNA7/BACE1/ROCK1/ROCK2	5
BP	GO:0071677	positive regulation of mononuclear cell migration	5/180	66/18800	0.000424092	0.00183208	0.000857112	LGALS3/TNF/APP/LGALS9/SERPINE1	5
BP	GO:0097192	extrinsic apoptotic signaling pathway in absence of ligand	5/180	66/18800	0.000424092	0.00183208	0.000857112	TNF/IL2/TERT/BAX/ITGAV	5
BP	GO:2000514	regulation of CD4-positive, alpha-beta T cell activation	5/180	66/18800	0.000424092	0.00183208	0.000857112	IL2/LGALS9/RARA/PRKCZ/JAK3	5
BP	GO:0042176	regulation of protein catabolic process	12/180	395/18800	0.000437963	0.00188519	0.000881962	MDM2/EGFR/HMGCR/HSP90AA1/TNF/CYP51A1/PRKACA/ADRA2A/PRKCG/ROCK1/VCP/FHIT	12
BP	GO:0055123	digestive system development	7/180	142/18800	0.000440662	0.00188519	0.000881962	EGFR/SRC/TNF/HIF1A/GLI1/GLI2/RARB	7
BP	GO:0001780	neutrophil homeostasis	3/180	16/18800	0.000440981	0.00188519	0.000881962	PIK3CD/PIK3CB/HCAR2	3
BP	GO:0032095	regulation of response to food	3/180	16/18800	0.000440981	0.00188519	0.000881962	OPRM1/PPARA/PRKCG	3
BP	GO:0034374	low-density lipoprotein particle remodeling	3/180	16/18800	0.000440981	0.00188519	0.000881962	AGTR1/PLA2G2A/CETP	3
BP	GO:0046068	cGMP metabolic process	3/180	16/18800	0.000440981	0.00188519	0.000881962	PDE10A/PDE5A/RORA	3
BP	GO:0050965	detection of temperature stimulus involved in sensory perception of pain	3/180	16/18800	0.000440981	0.00188519	0.000881962	ADORA1/HTR2A/TRPV1	3
BP	GO:0071391	cellular response to estrogen stimulus	3/180	16/18800	0.000440981	0.00188519	0.000881962	ESR1/AR/RARA	3
BP	GO:0090336	positive regulation of brown fat cell differentiation	3/180	16/18800	0.000440981	0.00188519	0.000881962	PTGS2/MAPK14/PIM1	3
BP	GO:0090520	sphingolipid mediated signaling pathway	3/180	16/18800	0.000440981	0.00188519	0.000881962	SPHK2/PIK3CB/PIK3CG	3
BP	GO:0009062	fatty acid catabolic process	6/180	102/18800	0.000446236	0.00190369	0.000890617	ACACB/FAAH/PPARD/PPARA/CNR1/FABP1	6
BP	GO:0062014	negative regulation of small molecule metabolic process	6/180	102/18800	0.000446236	0.00190369	0.000890617	TP53/PARP1/ACACB/PPARA/CNR1/CYP27B1	6
BP	GO:0044403	biological process involved in symbiotic interaction	10/180	286/18800	0.000447282	0.00190617	0.000891777	EGFR/SRC/HTR2A/LGALS9/AGTR1/F2/ITGB3/PLG/CTSL/ITGAV	10
BP	GO:0046637	regulation of alpha-beta T cell differentiation	5/180	67/18800	0.000454778	0.0019321	0.000903907	IL2/LGALS9/RARA/PRKCZ/JAK3	5
BP	GO:0055021	regulation of cardiac muscle tissue growth	5/180	67/18800	0.000454778	0.0019321	0.000903907	G6PD/PPARA/GLI1/MAPK14/PIM1	5
BP	GO:1901224	positive regulation of NIK/NF-kappaB signaling	5/180	67/18800	0.000454778	0.0019321	0.000903907	EGFR/TNF/APP/LGALS9/NR3C2	5
BP	GO:0046165	alcohol biosynthetic process	7/180	143/18800	0.00045966	0.00194881	0.000911722	HMGCR/CYP3A4/CYP51A1/SPHK2/G6PD/CYP27B1/FDFT1	7
BP	GO:2001056	positive regulation of cysteine-type endopeptidase activity	7/180	143/18800	0.00045966	0.00194881	0.000911722	TNF/PPARG/XDH/LGALS9/VCP/BAX/LCK	7
BP	GO:0045622	regulation of T-helper cell differentiation	4/180	38/18800	0.000465212	0.00196828	0.000920832	IL2/RARA/PRKCZ/JAK3	4
BP	GO:0060416	response to growth hormone	4/180	38/18800	0.000465212	0.00196828	0.000920832	PTPN1/TYK2/JAK3/JAK1	4
BP	GO:1903076	regulation of protein localization to plasma membrane	6/180	103/18800	0.000470127	0.00198702	0.000929602	LGALS3/EGFR/TNF/CDK5/TGFB1/AR	6
BP	GO:0042987	amyloid precursor protein catabolic process	5/180	68/18800	0.000487108	0.00205456	0.000961199	TNF/CHRNA7/BACE1/ROCK1/ROCK2	5
BP	GO:0150116	regulation of cell-substrate junction organization	5/180	68/18800	0.000487108	0.00205456	0.000961199	KDR/SRC/ACVRL1/ROCK1/ROCK2	5
BP	GO:0046822	regulation of nucleocytoplasmic transport	6/180	104/18800	0.000495003	0.00208572	0.000975775	PTGS2/CDK5/TGFB1/PRKACA/PRKCD/MAPK14	6
BP	GO:0051961	negative regulation of nervous system development	7/180	145/18800	0.000499615	0.002103	0.000983858	TP53/TNF/CDK5/DRD3/F2/MAP2/CDK5R1	7
BP	GO:0042063	gliogenesis	10/180	291/18800	0.00051203	0.00214816	0.00100499	TNF/APP/CDK5/CHRM1/ADORA2A/TGFB1/DRD3/MAPK1/F2/CDK5R1	10
BP	GO:0032570	response to progesterone	4/180	39/18800	0.000514533	0.00214816	0.00100499	SRC/CYP1B1/TGFB1/NR1H3	4
BP	GO:0042307	positive regulation of protein import into nucleus	4/180	39/18800	0.000514533	0.00214816	0.00100499	PTGS2/TGFB1/PRKCD/MAPK14	4
BP	GO:0042755	eating behavior	4/180	39/18800	0.000514533	0.00214816	0.00100499	OPRD1/OPRM1/ADORA2A/NPY5R	4
BP	GO:0043029	T cell homeostasis	4/180	39/18800	0.000514533	0.00214816	0.00100499	IL2/LGALS9/BAX/JAK3	4
BP	GO:0071634	regulation of transforming growth factor beta production	4/180	39/18800	0.000514533	0.00214816	0.00100499	PTGS2/HIF1A/LGALS9/ITGAV	4
BP	GO:0097242	amyloid-beta clearance	4/180	39/18800	0.000514533	0.00214816	0.00100499	HMGCR/TNF/CYP51A1/ROCK1	4
BP	GO:0098815	modulation of excitatory postsynaptic potential	4/180	39/18800	0.000514533	0.00214816	0.00100499	APP/CHRNA7/ADRB2/PRKCZ	4
BP	GO:0046390	ribose phosphate biosynthetic process	8/180	191/18800	0.000517461	0.00215381	0.00100763	PARP1/SPHK2/ACACB/G6PD/PPARA/TGFB1/VCP/IMPDH1	8
BP	GO:0051701	biological process involved in interaction with host	8/180	191/18800	0.000517461	0.00215381	0.00100763	EGFR/SRC/HTR2A/LGALS9/AGTR1/ITGB3/CTSL/ITGAV	8
BP	GO:0071248	cellular response to metal ion	8/180	191/18800	0.000517461	0.00215381	0.00100763	EGFR/PARP1/PTGS2/BRAF/APP/BACE1/MAPK1/SCN5A	8
BP	GO:0046718	viral entry into host cell	7/180	146/18800	0.000520606	0.00216035	0.00101069	EGFR/HTR2A/LGALS9/AGTR1/ITGB3/CTSL/ITGAV	7
BP	GO:0006576	cellular biogenic amine metabolic process	6/180	105/18800	0.000520892	0.00216035	0.00101069	SLC6A3/DRD2/HTR1A/MAOA/MAOB/DRD3	6
BP	GO:0034308	primary alcohol metabolic process	6/180	105/18800	0.000520892	0.00216035	0.00101069	CYP1B1/CYP2D6/CYP3A4/ADH1C/AKR1B1/AKR1C2	6
BP	GO:0070527	platelet aggregation	5/180	69/18800	0.000521137	0.00216035	0.00101069	PRKCA/PRKCD/ITGB3/PIK3CB/PIK3CG	5
BP	GO:0001956	positive regulation of neurotransmitter secretion	3/180	17/18800	0.000531717	0.00218654	0.00102294	CDK5/ADORA2A/CNR1	3
BP	GO:0030949	positive regulation of vascular endothelial growth factor receptor signaling pathway	3/180	17/18800	0.000531717	0.00218654	0.00102294	HIF1A/PRKCB/ITGB3	3
BP	GO:0051580	regulation of neurotransmitter uptake	3/180	17/18800	0.000531717	0.00218654	0.00102294	DRD2/DRD3/ITGB3	3
BP	GO:0070230	positive regulation of lymphocyte apoptotic process	3/180	17/18800	0.000531717	0.00218654	0.00102294	TP53/LGALS9/BAX	3
BP	GO:0090399	replicative senescence	3/180	17/18800	0.000531717	0.00218654	0.00102294	TP53/SERPINE1/TERT	3
BP	GO:1901550	regulation of endothelial cell development	3/180	17/18800	0.000531717	0.00218654	0.00102294	TNF/ROCK1/ROCK2	3
BP	GO:1903140	regulation of establishment of endothelial barrier	3/180	17/18800	0.000531717	0.00218654	0.00102294	TNF/ROCK1/ROCK2	3
BP	GO:2001267	regulation of cysteine-type endopeptidase activity involved in apoptotic signaling pathway	3/180	17/18800	0.000531717	0.00218654	0.00102294	LGALS9/BAX/PLAUR	3
BP	GO:0001649	osteoblast differentiation	9/180	241/18800	0.000538375	0.0022117	0.00103472	NR1I3/TNF/PPARG/ACHE/PRKACA/GLI1/GLI2/MAPK14/RORB	9
BP	GO:0050796	regulation of insulin secretion	7/180	147/18800	0.000542292	0.00222557	0.0010412	TNF/HIF1A/PPARD/DRD2/CNR1/ADRA2A/ALOX5	7
BP	GO:0009746	response to hexose	8/180	193/18800	0.000554298	0.00227257	0.00106319	PTGS2/HIF1A/SLC29A1/PPARD/PRKACA/ADRA2A/NOX4/PIK3CA	8
BP	GO:0042698	ovulation cycle	5/180	70/18800	0.000556923	0.00228105	0.00106716	SRC/OPRM1/ESR1/CYP1B1/NPY5R	5
BP	GO:0010821	regulation of mitochondrion organization	7/180	148/18800	0.000564692	0.00231056	0.00108097	KDR/TP53/HIF1A/PPARG/SREBF2/BAX/PLAUR	7
BP	GO:0021587	cerebellum morphogenesis	4/180	40/18800	0.000567463	0.00231268	0.00108195	CDK5/GLI1/GLI2/RORA	4
BP	GO:0030866	cortical actin cytoskeleton organization	4/180	40/18800	0.000567463	0.00231268	0.00108195	TNF/CDK5/ROCK1/ROCK2	4
BP	GO:0051955	regulation of amino acid transport	4/180	40/18800	0.000567463	0.00231268	0.00108195	TNF/ADORA2A/ADORA1/NPY5R	4
BP	GO:1903115	regulation of actin filament-based movement	4/180	40/18800	0.000567463	0.00231268	0.00108195	ADORA1/SCN5A/TNNT2/TNNC1	4
BP	GO:0046651	lymphocyte proliferation	10/180	296/18800	0.000584373	0.00237923	0.00111309	LGALS3/TP53/IL2/LGALS9/PRKCD/BAX/PIK3CG/PDE5A/TYK2/JAK3	10
BP	GO:0016525	negative regulation of angiogenesis	7/180	149/18800	0.000587822	0.0023909	0.00111855	TNF/PPARG/SERPINE1/ALOX5/ROCK1/ROCK2/PIK3CB	7
BP	GO:0006805	xenobiotic metabolic process	6/180	108/18800	0.000604922	0.00245802	0.00114995	CYP2C9/CYP2C19/CYP1B1/CYP2D6/CYP3A4/RORA	6
BP	GO:0071695	anatomical structure maturation	9/180	246/18800	0.000623812	0.00252613	0.00118182	KDR/HIF1A/PPARG/G6PD/APP/ACVRL1/PRKACA/AKR1B1/CDK5R1	9
BP	GO:0021983	pituitary gland development	4/180	41/18800	0.000624147	0.00252613	0.00118182	SLC6A3/DRD2/GLI1/GLI2	4
BP	GO:0045429	positive regulation of nitric oxide biosynthetic process	4/180	41/18800	0.000624147	0.00252613	0.00118182	HSP90AA1/PTGS2/TNF/TRPV1	4
BP	GO:0060421	positive regulation of heart growth	4/180	41/18800	0.000624147	0.00252613	0.00118182	ACACB/GLI1/MAPK14/PIM1	4
BP	GO:0030540	female genitalia development	3/180	18/18800	0.000633582	0.0025509	0.0011934	ESR1/CYP19A1/BAX	3
BP	GO:0030730	sequestering of triglyceride	3/180	18/18800	0.000633582	0.0025509	0.0011934	TNF/PPARG/PPARA	3
BP	GO:0032769	negative regulation of monooxygenase activity	3/180	18/18800	0.000633582	0.0025509	0.0011934	CNR1/CNR2/CYP27B1	3
BP	GO:0060391	positive regulation of SMAD protein signal transduction	3/180	18/18800	0.000633582	0.0025509	0.0011934	PARP1/PPARG/TGFB1	3
BP	GO:0071071	regulation of phospholipid biosynthetic process	3/180	18/18800	0.000633582	0.0025509	0.0011934	FABP3/HTR2A/HTR2B	3
BP	GO:0009166	nucleotide catabolic process	5/180	72/18800	0.000633996	0.0025509	0.0011934	XDH/PDE10A/VCP/PDE5A/FHIT	5
BP	GO:0045580	regulation of T cell differentiation	7/180	151/18800	0.000636339	0.00255532	0.00119547	IL2/LGALS9/GLI2/RARA/PRKCZ/PTPN2/JAK3	7
BP	GO:2000181	negative regulation of blood vessel morphogenesis	7/180	151/18800	0.000636339	0.00255532	0.00119547	TNF/PPARG/SERPINE1/ALOX5/ROCK1/ROCK2/PIK3CB	7
BP	GO:0090068	positive regulation of cell cycle process	9/180	247/18800	0.000642164	0.00257619	0.00120523	MDM2/EGFR/TNF/APP/DRD2/DRD3/GLI1/TERT/ROCK2	9
BP	GO:0032943	mononuclear cell proliferation	10/180	300/18800	0.000648168	0.00259774	0.00121531	LGALS3/TP53/IL2/LGALS9/PRKCD/BAX/PIK3CG/PDE5A/TYK2/JAK3	10
BP	GO:1901343	negative regulation of vasculature development	7/180	152/18800	0.000661762	0.00264963	0.00123959	TNF/PPARG/SERPINE1/ALOX5/ROCK1/ROCK2/PIK3CB	7
BP	GO:0043266	regulation of potassium ion transport	6/180	110/18800	0.000666537	0.00266355	0.00124611	KCNH2/DRD2/ADORA1/HTR2A/DRD3/ADRA2A	6
BP	GO:0048259	regulation of receptor-mediated endocytosis	6/180	110/18800	0.000666537	0.00266355	0.00124611	DRD2/DRD3/SERPINE1/ITGB3/PIK3CB/ITGAV	6
BP	GO:0042058	regulation of epidermal growth factor receptor signaling pathway	5/180	73/18800	0.0006754	0.00269373	0.00126022	EGFR/ADORA1/ADRA2A/PTPN2/PLAUR	5
BP	GO:0150076	neuroinflammatory response	5/180	73/18800	0.0006754	0.00269373	0.00126022	PTGS2/TNF/APP/ADORA2A/TRPV1	5
BP	GO:0034612	response to tumor necrosis factor	9/180	249/18800	0.000680193	0.00271021	0.00126793	TP53/PTGS2/TNF/CYP1B1/MAPK1/MAPK14/TRPV1/PTPN2/RORA	9
BP	GO:0046636	negative regulation of alpha-beta T cell activation	4/180	42/18800	0.000684733	0.00271512	0.00127023	ADORA2A/IL2/LGALS9/JAK3	4
BP	GO:0055090	acylglycerol homeostasis	4/180	42/18800	0.000684733	0.00271512	0.00127023	ADORA1/CETP/NR1H3/RORA	4
BP	GO:0070328	triglyceride homeostasis	4/180	42/18800	0.000684733	0.00271512	0.00127023	ADORA1/CETP/NR1H3/RORA	4
BP	GO:1900371	regulation of purine nucleotide biosynthetic process	4/180	42/18800	0.000684733	0.00271512	0.00127023	PARP1/SPHK2/PPARA/VCP	4
BP	GO:1904591	positive regulation of protein import	4/180	42/18800	0.000684733	0.00271512	0.00127023	PTGS2/TGFB1/PRKCD/MAPK14	4
BP	GO:2001236	regulation of extrinsic apoptotic signaling pathway	7/180	153/18800	0.000687983	0.00272537	0.00127503	LGALS3/SRC/TNF/SERPINE1/AR/TERT/ITGAV	7
BP	GO:0006821	chloride transport	6/180	111/18800	0.000699112	0.0027635	0.00129287	ABCB1/GABRA2/CA2/CA7/GABRA5/GABRA1	6
BP	GO:0009141	nucleoside triphosphate metabolic process	6/180	111/18800	0.000699112	0.0027635	0.00129287	PARP1/SPHK2/PPARA/TGFB1/VCP/IMPDH1	6
BP	GO:0019932	second-messenger-mediated signaling	10/180	303/18800	0.000699703	0.0027635	0.00129287	KDR/EGFR/TNF/PRKACA/PDE10A/AGTR1/CHRM3/HTR2B/TNNI3/PDE5A	10
BP	GO:0034284	response to monosaccharide	8/180	200/18800	0.000700302	0.0027635	0.00129287	PTGS2/HIF1A/SLC29A1/PPARD/PRKACA/ADRA2A/NOX4/PIK3CA	8
BP	GO:0001678	cellular glucose homeostasis	7/180	154/18800	0.000715022	0.00281888	0.00131877	HIF1A/SLC29A1/PPARD/PRKACA/ADRA2A/NOX4/PIK3CA	7
BP	GO:0009612	response to mechanical stimulus	8/180	201/18800	0.000723478	0.00284674	0.00133181	PTGS2/SRC/TNF/DRD2/BACE1/HTR2A/PIK3CA/MAPK14	8
BP	GO:1901888	regulation of cell junction assembly	8/180	201/18800	0.000723478	0.00284674	0.00133181	KDR/SRC/TNF/APP/ACVRL1/PRKACA/ROCK1/ROCK2	8
BP	GO:0002698	negative regulation of immune effector process	6/180	112/18800	0.000732906	0.00287832	0.00134658	LGALS3/TNF/TGFB1/IL2/LGALS9/JAK3	6
BP	GO:0021987	cerebral cortex development	6/180	112/18800	0.000732906	0.00287832	0.00134658	EGFR/HIF1A/CDK5/CDK5R1/BAX/HTR6	6
BP	GO:0003417	growth plate cartilage development	3/180	19/18800	0.0007471	0.00290132	0.00135734	RARA/MMP13/RARB	3
BP	GO:0014048	regulation of glutamate secretion	3/180	19/18800	0.0007471	0.00290132	0.00135734	ADORA2A/ADORA1/NPY5R	3
BP	GO:0019373	epoxygenase P450 pathway	3/180	19/18800	0.0007471	0.00290132	0.00135734	CYP2C9/CYP2C19/CYP1B1	3
BP	GO:0050961	detection of temperature stimulus involved in sensory perception	3/180	19/18800	0.0007471	0.00290132	0.00135734	ADORA1/HTR2A/TRPV1	3
BP	GO:0051900	regulation of mitochondrial depolarization	3/180	19/18800	0.0007471	0.00290132	0.00135734	KDR/PARP1/SRC	3
BP	GO:0060749	mammary gland alveolus development	3/180	19/18800	0.0007471	0.00290132	0.00135734	ESR1/HIF1A/AR	3
BP	GO:0061298	retina vasculature development in camera-type eye	3/180	19/18800	0.0007471	0.00290132	0.00135734	HIF1A/CYP1B1/ACVRL1	3
BP	GO:0061377	mammary gland lobule development	3/180	19/18800	0.0007471	0.00290132	0.00135734	ESR1/HIF1A/AR	3
BP	GO:0070989	oxidative demethylation	3/180	19/18800	0.0007471	0.00290132	0.00135734	CYP2C9/CYP2D6/CYP3A4	3
BP	GO:2000269	regulation of fibroblast apoptotic process	3/180	19/18800	0.0007471	0.00290132	0.00135734	TP53/PIK3CA/PIK3CG	3
BP	GO:0006775	fat-soluble vitamin metabolic process	4/180	43/18800	0.000749367	0.00290132	0.00135734	TNF/CYP3A4/PPARD/CYP27B1	4
BP	GO:0021575	hindbrain morphogenesis	4/180	43/18800	0.000749367	0.00290132	0.00135734	CDK5/GLI1/GLI2/RORA	4
BP	GO:0030808	regulation of nucleotide biosynthetic process	4/180	43/18800	0.000749367	0.00290132	0.00135734	PARP1/SPHK2/PPARA/VCP	4
BP	GO:0071604	transforming growth factor beta production	4/180	43/18800	0.000749367	0.00290132	0.00135734	PTGS2/HIF1A/LGALS9/ITGAV	4
BP	GO:1904407	positive regulation of nitric oxide metabolic process	4/180	43/18800	0.000749367	0.00290132	0.00135734	HSP90AA1/PTGS2/TNF/TRPV1	4
BP	GO:0016236	macroautophagy	10/180	306/18800	0.000754576	0.00291874	0.00136549	KDR/TP53/SRC/HIF1A/CDK5/ADRB2/PRKACA/VCP/PIK3CA/CDK5R1	10
BP	GO:0010822	positive regulation of mitochondrion organization	5/180	75/18800	0.000764241	0.00294779	0.00137908	KDR/TP53/HIF1A/BAX/PLAUR	5
BP	GO:0021536	diencephalon development	5/180	75/18800	0.000764241	0.00294779	0.00137908	SLC6A3/DRD2/GLI1/GLI2/BAX	5
BP	GO:0043536	positive regulation of blood vessel endothelial cell migration	5/180	75/18800	0.000764241	0.00294779	0.00137908	KDR/PTGS2/PRKCA/HIF1A/TGFB1	5
BP	GO:0002832	negative regulation of response to biotic stimulus	6/180	113/18800	0.00076795	0.00295376	0.00138188	PPARG/DRD2/LGALS9/NR1H2/NR1H3/PTPN2	6
BP	GO:0018958	phenol-containing compound metabolic process	6/180	113/18800	0.00076795	0.00295376	0.00138188	SLC6A3/DRD2/HTR1A/MAOA/MAOB/DRD3	6
BP	GO:0031623	receptor internalization	6/180	113/18800	0.00076795	0.00295376	0.00138188	ACHE/DRD2/DRD3/HTR2B/ITGB3/DNM1	6
BP	GO:0008643	carbohydrate transport	7/180	156/18800	0.000771623	0.00296257	0.001386	TNF/BRAF/PRKCB/PPARD/FABP5/TERT/MAPK14	7
BP	GO:0060541	respiratory system development	8/180	203/18800	0.000771683	0.00296257	0.001386	KDR/TNF/LTA4H/MAPK1/HSD11B1/GLI1/GLI2/RARA	8
BP	GO:0030856	regulation of epithelial cell differentiation	7/180	157/18800	0.000801222	0.00307023	0.00143636	TNF/XDH/ACVRL1/SERPINE1/ROCK1/ROCK2/CYP27B1	7
BP	GO:0046434	organophosphate catabolic process	7/180	157/18800	0.000801222	0.00307023	0.00143636	PON1/XDH/PDE10A/PRKCD/VCP/PDE5A/FHIT	7
BP	GO:0006635	fatty acid beta-oxidation	5/180	76/18800	0.000811799	0.00310786	0.00145397	ACACB/PPARD/PPARA/CNR1/FABP1	5
BP	GO:0002066	columnar/cuboidal epithelial cell development	4/180	44/18800	0.000818197	0.00311492	0.00145727	SRC/HIF1A/RARA/RARB	4
BP	GO:0006509	membrane protein ectodomain proteolysis	4/180	44/18800	0.000818197	0.00311492	0.00145727	TNF/BACE1/ADRA2A/ROCK1	4
BP	GO:0007595	lactation	4/180	44/18800	0.000818197	0.00311492	0.00145727	HIF1A/SLC29A1/SLC6A3/XDH	4
BP	GO:0021795	cerebral cortex cell migration	4/180	44/18800	0.000818197	0.00311492	0.00145727	EGFR/CDK5/CDK5R1/HTR6	4
BP	GO:0060443	mammary gland morphogenesis	4/180	44/18800	0.000818197	0.00311492	0.00145727	SRC/ESR1/AR/BAX	4
BP	GO:1903573	negative regulation of response to endoplasmic reticulum stress	4/180	44/18800	0.000818197	0.00311492	0.00145727	PTPN1/ALOX5/NR1H2/NR1H3	4
BP	GO:0019221	cytokine-mediated signaling pathway	13/180	486/18800	0.000838531	0.00318937	0.0014921	TP53/SRC/TNF/HIF1A/PPARG/PRKACA/PTPN1/NR1H2/NR1H3/PTPN2/TYK2/JAK3/JAK1	13
BP	GO:0009110	vitamin biosynthetic process	3/180	20/18800	0.000872777	0.00329519	0.00154161	TNF/CYP3A4/CYP27B1	3
BP	GO:0010288	response to lead ion	3/180	20/18800	0.000872777	0.00329519	0.00154161	PTGS2/APP/BACE1	3
BP	GO:0042053	regulation of dopamine metabolic process	3/180	20/18800	0.000872777	0.00329519	0.00154161	SLC6A3/HTR1A/MAOB	3
BP	GO:0042069	regulation of catecholamine metabolic process	3/180	20/18800	0.000872777	0.00329519	0.00154161	SLC6A3/HTR1A/MAOB	3
BP	GO:0042359	vitamin D metabolic process	3/180	20/18800	0.000872777	0.00329519	0.00154161	TNF/CYP3A4/CYP27B1	3
BP	GO:0045821	positive regulation of glycolytic process	3/180	20/18800	0.000872777	0.00329519	0.00154161	HIF1A/APP/HTR2A	3
BP	GO:0070314	G1 to G0 transition	3/180	20/18800	0.000872777	0.00329519	0.00154161	TP53/CDK5R1/CYP27B1	3
BP	GO:1902004	positive regulation of amyloid-beta formation	3/180	20/18800	0.000872777	0.00329519	0.00154161	TNF/CHRNA7/ROCK2	3
BP	GO:0044106	cellular amine metabolic process	6/180	116/18800	0.000880893	0.00331973	0.00155309	SLC6A3/DRD2/HTR1A/MAOA/MAOB/DRD3	6
BP	GO:0071675	regulation of mononuclear cell migration	6/180	116/18800	0.000880893	0.00331973	0.00155309	LGALS3/TNF/APP/LGALS9/MAPK1/SERPINE1	6
BP	GO:0006110	regulation of glycolytic process	4/180	45/18800	0.000891369	0.00333471	0.0015601	HIF1A/PPARA/APP/HTR2A	4
BP	GO:0006984	ER-nucleus signaling pathway	4/180	45/18800	0.000891369	0.00333471	0.0015601	TP53/SREBF2/PTPN1/PTPN2	4
BP	GO:0008631	intrinsic apoptotic signaling pathway in response to oxidative stress	4/180	45/18800	0.000891369	0.00333471	0.0015601	PARP1/HIF1A/CYP1B1/PRKCD	4
BP	GO:0016572	histone phosphorylation	4/180	45/18800	0.000891369	0.00333471	0.0015601	PRKCA/PRKCB/CDK5/PRKCD	4
BP	GO:0031295	T cell costimulation	4/180	45/18800	0.000891369	0.00333471	0.0015601	SRC/DPP4/PIK3CA/LCK	4
BP	GO:0033003	regulation of mast cell activation	4/180	45/18800	0.000891369	0.00333471	0.0015601	SPHK2/CNR1/CNR2/LGALS9	4
BP	GO:0045933	positive regulation of muscle contraction	4/180	45/18800	0.000891369	0.00333471	0.0015601	PTGS2/ADRA1A/ADRA2B/CHRM3	4
BP	GO:0046427	positive regulation of receptor signaling pathway via JAK-STAT	4/180	45/18800	0.000891369	0.00333471	0.0015601	TNF/CYP1B1/F2/TYK2	4
BP	GO:0045637	regulation of myeloid cell differentiation	8/180	208/18800	0.000903579	0.00337731	0.00158003	TNF/PRKCA/HIF1A/TGFB1/PRMT1/MAPK14/RARA/PTPN2	8
BP	GO:0031279	regulation of cyclase activity	5/180	78/18800	0.000913495	0.00340817	0.00159446	DRD2/ADORA3/ADRB2/DRD3/MAPK14	5
BP	GO:1901616	organic hydroxy compound catabolic process	5/180	78/18800	0.000913495	0.00340817	0.00159446	CYP3A4/SLC6A3/MAOA/MAOB/CYP27B1	5
BP	GO:0045446	endothelial cell differentiation	6/180	117/18800	0.000921251	0.00343398	0.00160654	KDR/TNF/XDH/ACVRL1/ROCK1/ROCK2	6
BP	GO:0061448	connective tissue development	9/180	260/18800	0.000923697	0.00343997	0.00160934	HIF1A/PPARD/ACVRL1/TGFB1/PIK3CA/MAPK14/RARA/MMP13/RARB	9
BP	GO:0051250	negative regulation of lymphocyte activation	7/180	161/18800	0.000928713	0.00345552	0.00161662	LGALS3/ADORA2A/IL2/LGALS9/PDE5A/PTPN2/JAK3	7
BP	GO:1904019	epithelial cell apoptotic process	6/180	118/18800	0.000963019	0.00357992	0.00167482	KDR/TNF/PPARA/SERPINE1/TERT/PIK3CG	6
BP	GO:0048708	astrocyte differentiation	5/180	79/18800	0.000967757	0.0035828	0.00167617	TNF/APP/ADORA2A/MAPK1/F2	5
BP	GO:1901184	regulation of ERBB signaling pathway	5/180	79/18800	0.000967757	0.0035828	0.00167617	EGFR/ADORA1/ADRA2A/PTPN2/PLAUR	5
BP	GO:0001974	blood vessel remodeling	4/180	46/18800	0.000969033	0.0035828	0.00167617	MDM2/ACVRL1/TGFB1/BAX	4
BP	GO:0032309	icosanoid secretion	4/180	46/18800	0.000969033	0.0035828	0.00167617	DRD2/DRD3/PTGES/PLA2G2A	4
BP	GO:0046677	response to antibiotic	4/180	46/18800	0.000969033	0.0035828	0.00167617	MDM2/TP53/HSP90AA1/JAK1	4
BP	GO:0048806	genitalia development	4/180	46/18800	0.000969033	0.0035828	0.00167617	ESR1/AR/CYP19A1/BAX	4
BP	GO:0034767	positive regulation of ion transmembrane transport	7/180	163/18800	0.000998185	0.00368727	0.00172504	ABCB1/KCNH2/G6PD/CDK5/ADRB2/F2/BAX	7
BP	GO:0035809	regulation of urine volume	3/180	21/18800	0.0010111	0.00371825	0.00173953	DRD2/ADORA2A/AKR1B1	3
BP	GO:0038083	peptidyl-tyrosine autophosphorylation	3/180	21/18800	0.0010111	0.00371825	0.00173953	KDR/EGFR/SRC	3
BP	GO:0051882	mitochondrial depolarization	3/180	21/18800	0.0010111	0.00371825	0.00173953	KDR/PARP1/SRC	3
BP	GO:0060065	uterus development	3/180	21/18800	0.0010111	0.00371825	0.00173953	SRC/ESR1/CYP19A1	3
BP	GO:0071498	cellular response to fluid shear stress	3/180	21/18800	0.0010111	0.00371825	0.00173953	PTGS2/SRC/SREBF2	3
BP	GO:0001570	vasculogenesis	5/180	80/18800	0.00102438	0.00376033	0.00175922	KDR/XDH/TGFB1/TNNI3/ITGAV	5
BP	GO:0021954	central nervous system neuron development	5/180	80/18800	0.00102438	0.00376033	0.00175922	HSP90AA1/DRD2/CDK5/MAP2/GLI2	5
BP	GO:0044282	small molecule catabolic process	11/180	376/18800	0.00102852	0.00377218	0.00176476	PON1/TP53/CYP3A4/ACACB/FAAH/PPARD/PPARA/XDH/CNR1/CYP27B1/FABP1	11
BP	GO:0003254	regulation of membrane depolarization	4/180	47/18800	0.00105134	0.00383868	0.00179588	KDR/PARP1/SRC/SCN5A	4
BP	GO:0031294	lymphocyte costimulation	4/180	47/18800	0.00105134	0.00383868	0.00179588	SRC/DPP4/PIK3CA/LCK	4
BP	GO:0051972	regulation of telomerase activity	4/180	47/18800	0.00105134	0.00383868	0.00179588	TP53/HSP90AA1/SRC/MAPK1	4
BP	GO:0055010	ventricular cardiac muscle tissue morphogenesis	4/180	47/18800	0.00105134	0.00383868	0.00179588	TGFB1/TNNI3/TNNT2/TNNC1	4
BP	GO:2000378	negative regulation of reactive oxygen species metabolic process	4/180	47/18800	0.00105134	0.00383868	0.00179588	TP53/HIF1A/G6PD/PPARA	4
BP	GO:0031669	cellular response to nutrient levels	8/180	213/18800	0.00105299	0.0038413	0.0017971	TP53/SREBF2/PPARA/MAPK1/ASNS/RXRA/CYP27B1/PIM1	8
BP	GO:0051100	negative regulation of binding	7/180	165/18800	0.00107168	0.00390603	0.00182738	CYP2D6/PPARA/ADRB2/PRKCD/ROCK1/MAP2/BAX	7
BP	GO:0010833	telomere maintenance via telomere lengthening	5/180	81/18800	0.00108342	0.00394182	0.00184413	HSP90AA1/PARP1/SRC/MAPK1/TERT	5
BP	GO:0030500	regulation of bone mineralization	5/180	81/18800	0.00108342	0.00394182	0.00184413	HIF1A/TGFB1/ADRB2/ALOX5/CYP27B1	5
BP	GO:0046474	glycerophospholipid biosynthetic process	8/180	214/18800	0.00108511	0.00394447	0.00184537	FABP3/HTR2A/HTR2B/FABP5/PIK3CA/PIK3CD/PIK3CB/PIK3CG	8
BP	GO:0009308	amine metabolic process	6/180	121/18800	0.0010971	0.00398453	0.00186411	SLC6A3/DRD2/HTR1A/MAOA/MAOB/DRD3	6
BP	GO:1903034	regulation of response to wounding	7/180	166/18800	0.00111	0.00402778	0.00188434	TNF/ADRA2A/PRKCD/SERPINE1/F2/ALOX5/PLG	7
BP	GO:0071214	cellular response to abiotic stimulus	10/180	323/18800	0.00113674	0.00410914	0.00192241	MDM2/TP53/PARP1/PTGS2/PRKCD/AKR1B1/PIK3CA/MAPK14/BAX/TRPV1	10
BP	GO:0104004	cellular response to environmental stimulus	10/180	323/18800	0.00113674	0.00410914	0.00192241	MDM2/TP53/PARP1/PTGS2/PRKCD/AKR1B1/PIK3CA/MAPK14/BAX/TRPV1	10
BP	GO:0030195	negative regulation of blood coagulation	4/180	48/18800	0.00113842	0.00410914	0.00192241	PRKCD/SERPINE1/F2/PLG	4
BP	GO:0033628	regulation of cell adhesion mediated by integrin	4/180	48/18800	0.00113842	0.00410914	0.00192241	CYP1B1/DPP4/SERPINE1/PIK3CG	4
BP	GO:0035305	negative regulation of dephosphorylation	4/180	48/18800	0.00113842	0.00410914	0.00192241	LGALS3/TNF/ROCK1/ROCK2	4
BP	GO:1902003	regulation of amyloid-beta formation	4/180	48/18800	0.00113842	0.00410914	0.00192241	TNF/CHRNA7/ROCK1/ROCK2	4
BP	GO:0046887	positive regulation of hormone secretion	6/180	122/18800	0.00114484	0.00412546	0.00193004	HIF1A/PPARG/PPARD/DRD2/CYP19A1/HCAR2	6
BP	GO:1901292	nucleoside phosphate catabolic process	5/180	82/18800	0.00114496	0.00412546	0.00193004	XDH/PDE10A/VCP/PDE5A/FHIT	5
BP	GO:0010042	response to manganese ion	3/180	22/18800	0.00116255	0.00415963	0.00194602	PTGS2/APP/BACE1	3
BP	GO:0010829	negative regulation of glucose transmembrane transport	3/180	22/18800	0.00116255	0.00415963	0.00194602	TNF/PRKCB/FABP5	3
BP	GO:0032780	negative regulation of ATP-dependent activity	3/180	22/18800	0.00116255	0.00415963	0.00194602	TP53/TNNI3/TNNT2	3
BP	GO:0032891	negative regulation of organic acid transport	3/180	22/18800	0.00116255	0.00415963	0.00194602	TNF/ADORA1/NPY5R	3
BP	GO:0035357	peroxisome proliferator activated receptor signaling pathway	3/180	22/18800	0.00116255	0.00415963	0.00194602	PPARG/FABP5/RXRA	3
BP	GO:0044346	fibroblast apoptotic process	3/180	22/18800	0.00116255	0.00415963	0.00194602	TP53/PIK3CA/PIK3CG	3
BP	GO:0071305	cellular response to vitamin D	3/180	22/18800	0.00116255	0.00415963	0.00194602	RXRA/CYP27B1/PIM1	3
BP	GO:0090335	regulation of brown fat cell differentiation	3/180	22/18800	0.00116255	0.00415963	0.00194602	PTGS2/MAPK14/PIM1	3
BP	GO:0046700	heterocycle catabolic process	12/180	443/18800	0.00118965	0.00425291	0.00198966	ABCC1/PRKCA/XDH/PDE10A/PRKCD/ROCK1/VCP/MAPK14/BAX/ROCK2/PDE5A/FHIT	12
BP	GO:0010906	regulation of glucose metabolic process	6/180	123/18800	0.00119415	0.00426527	0.00199545	TP53/SRC/ACACB/PPARA/PTPN2/RORA	6
BP	GO:0048041	focal adhesion assembly	5/180	83/18800	0.00120904	0.00431469	0.00201857	KDR/SRC/ACVRL1/ROCK1/ROCK2	5
BP	GO:0010001	glial cell differentiation	8/180	218/18800	0.00122154	0.00435552	0.00203767	TNF/APP/CDK5/ADORA2A/TGFB1/DRD3/MAPK1/F2	8
BP	GO:0042304	regulation of fatty acid biosynthetic process	4/180	49/18800	0.00123045	0.00437552	0.00204703	PTGS2/FABP5/NR1H2/NR1H3	4
BP	GO:0048546	digestive tract morphogenesis	4/180	49/18800	0.00123045	0.00437552	0.00204703	EGFR/HIF1A/GLI1/GLI2	4
BP	GO:1900047	negative regulation of hemostasis	4/180	49/18800	0.00123045	0.00437552	0.00204703	PRKCD/SERPINE1/F2/PLG	4
BP	GO:0021543	pallium development	7/180	169/18800	0.00123142	0.00437552	0.00204703	EGFR/HIF1A/CDK5/CDK5R1/BAX/RARA/HTR6	7
BP	GO:0030218	erythrocyte differentiation	6/180	124/18800	0.00124507	0.00441259	0.00206437	HIF1A/G6PD/PRMT1/MAPK14/PTPN2/JAK3	6
BP	GO:0042177	negative regulation of protein catabolic process	6/180	124/18800	0.00124507	0.00441259	0.00206437	EGFR/HMGCR/CYP51A1/PRKCG/ROCK1/FHIT	6
BP	GO:0072329	monocarboxylic acid catabolic process	6/180	124/18800	0.00124507	0.00441259	0.00206437	ACACB/FAAH/PPARD/PPARA/CNR1/FABP1	6
BP	GO:0009152	purine ribonucleotide biosynthetic process	7/180	170/18800	0.00127412	0.00451164	0.00211071	PARP1/SPHK2/ACACB/PPARA/TGFB1/VCP/IMPDH1	7
BP	GO:0010921	regulation of phosphatase activity	5/180	84/18800	0.00127573	0.00451346	0.00211156	LGALS3/TNF/DRD2/ROCK1/ROCK2	5
BP	GO:0042692	muscle cell differentiation	11/180	387/18800	0.00129609	0.00458153	0.00214341	MDM2/G6PD/PPARA/TGFB1/ADRA1A/NOX4/MAPK14/RARA/RARB/RORA/TNNT2	11
BP	GO:0021695	cerebellar cortex development	4/180	50/18800	0.00132755	0.00465272	0.00217671	CDK5/GLI1/GLI2/RORA	4
BP	GO:0043303	mast cell degranulation	4/180	50/18800	0.00132755	0.00465272	0.00217671	SPHK2/LGALS9/PIK3CD/PIK3CG	4
BP	GO:0043457	regulation of cellular respiration	4/180	50/18800	0.00132755	0.00465272	0.00217671	TNF/HIF1A/VCP/PIK3CA	4
BP	GO:0030194	positive regulation of blood coagulation	3/180	23/18800	0.00132757	0.00465272	0.00217671	SERPINE1/F2/PLG	3
BP	GO:0034105	positive regulation of tissue remodeling	3/180	23/18800	0.00132757	0.00465272	0.00217671	IL2/ROCK1/ROCK2	3
BP	GO:0045723	positive regulation of fatty acid biosynthetic process	3/180	23/18800	0.00132757	0.00465272	0.00217671	PTGS2/NR1H2/NR1H3	3
BP	GO:0046697	decidualization	3/180	23/18800	0.00132757	0.00465272	0.00217671	PTGS2/PPARD/CYP27B1	3
BP	GO:0060444	branching involved in mammary gland duct morphogenesis	3/180	23/18800	0.00132757	0.00465272	0.00217671	SRC/ESR1/AR	3
BP	GO:0060571	morphogenesis of an epithelial fold	3/180	23/18800	0.00132757	0.00465272	0.00217671	EGFR/HIF1A/AR	3
BP	GO:1900048	positive regulation of hemostasis	3/180	23/18800	0.00132757	0.00465272	0.00217671	SERPINE1/F2/PLG	3
BP	GO:0071241	cellular response to inorganic substance	8/180	221/18800	0.00133257	0.00466528	0.00218259	EGFR/PARP1/PTGS2/BRAF/APP/BACE1/MAPK1/SCN5A	8
BP	GO:0048568	embryonic organ development	12/180	449/18800	0.00133342	0.00466528	0.00218259	KDR/TP53/EGFR/TNF/HIF1A/TGFB1/MAPK1/PLG/GLI1/GLI2/RARA/RARB	12
BP	GO:0098586	cellular response to virus	5/180	85/18800	0.00134511	0.00469816	0.00219797	HSP90AA1/HIF1A/LGALS9/MAPK14/BAX	5
BP	GO:2000177	regulation of neural precursor cell proliferation	5/180	85/18800	0.00134511	0.00469816	0.00219797	SLC6A4/TP53/HIF1A/DRD2/GLI1	5
BP	GO:0050852	T cell receptor signaling pathway	6/180	127/18800	0.00140785	0.0049131	0.00229853	LGALS3/MAPK1/PIK3CA/PIK3CD/PTPN2/LCK	6
BP	GO:0043277	apoptotic cell clearance	4/180	51/18800	0.00142988	0.00498577	0.00233252	ITGB3/RARA/NR1H3/ITGAV	4
BP	GO:0046777	protein autophosphorylation	8/180	224/18800	0.00145149	0.00505682	0.00236576	KDR/EGFR/SRC/CDK5/PRKACA/PRKCG/FLT1/PIM1	8
BP	GO:0032970	regulation of actin filament-based process	11/180	393/18800	0.00146465	0.00509717	0.00238464	CDK5/ADORA1/PRKCD/ROCK1/PIK3CA/CDK5R1/ROCK2/SCN5A/TNNT2/LIMK1/TNNC1	11
BP	GO:0045931	positive regulation of mitotic cell cycle	6/180	128/18800	0.00146556	0.00509717	0.00238464	MDM2/EGFR/PRKCA/APP/TERT/ASNS	6
BP	GO:0007260	tyrosine phosphorylation of STAT protein	5/180	87/18800	0.00149217	0.00518366	0.00242511	TNF/IL2/PTPN2/JAK3/JAK1	5
BP	GO:0050920	regulation of chemotaxis	8/180	225/18800	0.00149296	0.00518366	0.00242511	KDR/DPP4/TGFB1/LGALS9/MAPK1/SERPINE1/CYP19A1/PTPN2	8
BP	GO:0016048	detection of temperature stimulus	3/180	24/18800	0.0015066	0.00519586	0.00243081	ADORA1/HTR2A/TRPV1	3
BP	GO:0042730	fibrinolysis	3/180	24/18800	0.0015066	0.00519586	0.00243081	SERPINE1/F2/PLG	3
BP	GO:0045649	regulation of macrophage differentiation	3/180	24/18800	0.0015066	0.00519586	0.00243081	PRKCA/TGFB1/PTPN2	3
BP	GO:0048143	astrocyte activation	3/180	24/18800	0.0015066	0.00519586	0.00243081	TNF/APP/ADORA2A	3
BP	GO:0050820	positive regulation of coagulation	3/180	24/18800	0.0015066	0.00519586	0.00243081	SERPINE1/F2/PLG	3
BP	GO:0051043	regulation of membrane protein ectodomain proteolysis	3/180	24/18800	0.0015066	0.00519586	0.00243081	TNF/ADRA2A/ROCK1	3
BP	GO:1903792	negative regulation of anion transport	3/180	24/18800	0.0015066	0.00519586	0.00243081	TNF/ADORA1/NPY5R	3
BP	GO:2000637	positive regulation of miRNA-mediated gene silencing	3/180	24/18800	0.0015066	0.00519586	0.00243081	TP53/EGFR/TGFB1	3
BP	GO:0008406	gonad development	8/180	226/18800	0.00153535	0.00527175	0.00246631	KDR/SRC/ESR1/CYP1B1/AR/CYP19A1/BAX/RARA	8
BP	GO:0002279	mast cell activation involved in immune response	4/180	52/18800	0.00153759	0.00527175	0.00246631	SPHK2/LGALS9/PIK3CD/PIK3CG	4
BP	GO:0002448	mast cell mediated immunity	4/180	52/18800	0.00153759	0.00527175	0.00246631	SPHK2/LGALS9/PIK3CD/PIK3CG	4
BP	GO:0006636	unsaturated fatty acid biosynthetic process	4/180	52/18800	0.00153759	0.00527175	0.00246631	PTGS2/PTGS1/FABP5/PTGES	4
BP	GO:0046622	positive regulation of organ growth	4/180	52/18800	0.00153759	0.00527175	0.00246631	ACACB/GLI1/MAPK14/PIM1	4
BP	GO:0050819	negative regulation of coagulation	4/180	52/18800	0.00153759	0.00527175	0.00246631	PRKCD/SERPINE1/F2/PLG	4
BP	GO:1904036	negative regulation of epithelial cell apoptotic process	4/180	52/18800	0.00153759	0.00527175	0.00246631	KDR/PPARA/SERPINE1/TERT	4
BP	GO:0034644	cellular response to UV	5/180	88/18800	0.00156998	0.00537829	0.00251616	TP53/PARP1/PTGS2/PRKCD/BAX	5
BP	GO:0007548	sex differentiation	9/180	281/18800	0.00158401	0.00541731	0.00253442	KDR/SRC/ESR1/CYP1B1/CYP17A1/AR/CYP19A1/BAX/RARA	9
BP	GO:0051146	striated muscle cell differentiation	9/180	281/18800	0.00158401	0.00541731	0.00253442	G6PD/PPARA/TGFB1/ADRA1A/NOX4/MAPK14/RARA/RARB/TNNT2	9
BP	GO:0042476	odontogenesis	6/180	130/18800	0.00158638	0.00542091	0.0025361	SRC/PPARA/SERPINE1/GLI2/BAX/SCN5A	6
BP	GO:0090276	regulation of peptide hormone secretion	7/180	177/18800	0.00160651	0.00548511	0.00256613	TNF/HIF1A/PPARD/DRD2/CNR1/ADRA2A/ALOX5	7
BP	GO:0072659	protein localization to plasma membrane	9/180	283/18800	0.00166281	0.00567263	0.00265386	LGALS3/EGFR/TNF/CDK5/TGFB1/AR/ROCK1/ROCK2/PRKCZ	9
BP	GO:0071356	cellular response to tumor necrosis factor	8/180	229/18800	0.0016683	0.00568192	0.00265821	TP53/TNF/CYP1B1/MAPK1/MAPK14/TRPV1/PTPN2/RORA	8
BP	GO:0097529	myeloid leukocyte migration	8/180	229/18800	0.0016683	0.00568192	0.00265821	LGALS3/DPP4/MAPK1/SERPINE1/CYP19A1/PIK3CD/PIK3CG/FLT1	8
BP	GO:0002438	acute inflammatory response to antigenic stimulus	3/180	25/18800	0.00170006	0.00575665	0.00269317	OPRM1/CNR1/NPY5R	3
BP	GO:0032753	positive regulation of interleukin-4 production	3/180	25/18800	0.00170006	0.00575665	0.00269317	LGALS9/RARA/PRKCZ	3
BP	GO:0045662	negative regulation of myoblast differentiation	3/180	25/18800	0.00170006	0.00575665	0.00269317	TNF/PPARD/TGFB1	3
BP	GO:0060148	positive regulation of post-transcriptional gene silencing	3/180	25/18800	0.00170006	0.00575665	0.00269317	TP53/EGFR/TGFB1	3
BP	GO:1900370	positive regulation of post-transcriptional gene silencing by RNA	3/180	25/18800	0.00170006	0.00575665	0.00269317	TP53/EGFR/TGFB1	3
BP	GO:1902993	positive regulation of amyloid precursor protein catabolic process	3/180	25/18800	0.00170006	0.00575665	0.00269317	TNF/CHRNA7/ROCK2	3
BP	GO:2000463	positive regulation of excitatory postsynaptic potential	3/180	25/18800	0.00170006	0.00575665	0.00269317	CHRNA7/ADRB2/PRKCZ	3
BP	GO:0030073	insulin secretion	7/180	179/18800	0.00171288	0.0057905	0.00270901	TNF/HIF1A/PPARD/DRD2/CNR1/ADRA2A/ALOX5	7
BP	GO:0030324	lung development	7/180	179/18800	0.00171288	0.0057905	0.00270901	KDR/TNF/LTA4H/MAPK1/HSD11B1/GLI1/GLI2	7
BP	GO:0035270	endocrine system development	6/180	132/18800	0.00171464	0.00579167	0.00270955	CYP1B1/SLC6A3/DRD2/MAPK1/GLI1/GLI2	6
BP	GO:0042475	odontogenesis of dentin-containing tooth	5/180	90/18800	0.00173449	0.00585392	0.00273867	PPARA/SERPINE1/GLI2/BAX/SCN5A	5
BP	GO:0045137	development of primary sexual characteristics	8/180	231/18800	0.00176189	0.00594149	0.00277964	KDR/SRC/ESR1/CYP1B1/AR/CYP19A1/BAX/RARA	8
BP	GO:2001257	regulation of cation channel activity	7/180	180/18800	0.00176808	0.00595749	0.00278713	OPRM1/APP/DRD2/CDK5/ADRB2/PRKACA/DRD3	7
BP	GO:0061900	glial cell activation	4/180	54/18800	0.00176972	0.0059581	0.00278741	TNF/APP/ADORA2A/TRPV1	4
BP	GO:0003158	endothelium development	6/180	133/18800	0.00178164	0.00598843	0.0028016	KDR/TNF/XDH/ACVRL1/ROCK1/ROCK2	6
BP	GO:0034101	erythrocyte homeostasis	6/180	133/18800	0.00178164	0.00598843	0.0028016	HIF1A/G6PD/PRMT1/MAPK14/PTPN2/JAK3	6
BP	GO:0006835	dicarboxylic acid transport	5/180	91/18800	0.00182133	0.00611181	0.00285933	TNF/ADORA2A/ADORA1/NPY5R/TRPV1	5
BP	GO:1901019	regulation of calcium ion transmembrane transporter activity	5/180	91/18800	0.00182133	0.00611181	0.00285933	DRD2/CDK5/PRKACA/DRD3/ADRA2A	5
BP	GO:0045619	regulation of lymphocyte differentiation	7/180	181/18800	0.00182466	0.00611798	0.00286221	IL2/LGALS9/GLI2/RARA/PRKCZ/PTPN2/JAK3	7
BP	GO:0006661	phosphatidylinositol biosynthetic process	6/180	134/18800	0.00185062	0.00619995	0.00290056	HTR2A/HTR2B/PIK3CA/PIK3CD/PIK3CB/PIK3CG	6
BP	GO:0034655	nucleobase-containing compound catabolic process	11/180	405/18800	0.00185591	0.0062126	0.00290648	PRKCA/XDH/PDE10A/PRKCD/ROCK1/VCP/MAPK14/BAX/ROCK2/PDE5A/FHIT	11
BP	GO:0007249	I-kappaB kinase/NF-kappaB signaling	9/180	288/18800	0.00187364	0.00626685	0.00293186	TNF/ESR1/SPHK2/PRKCB/LGALS9/HTR2B/ROCK1/ROCK2/RORA	9
BP	GO:0015698	inorganic anion transport	7/180	182/18800	0.00188263	0.00629179	0.00294353	ABCB1/ABCC1/GABRA2/CA2/CA7/GABRA5/GABRA1	7
BP	GO:0003179	heart valve morphogenesis	4/180	55/18800	0.00189443	0.00632074	0.00295707	MDM2/TGFB1/ROCK1/ROCK2	4
BP	GO:1902991	regulation of amyloid precursor protein catabolic process	4/180	55/18800	0.00189443	0.00632074	0.00295707	TNF/CHRNA7/ROCK1/ROCK2	4
BP	GO:0002433	immune response-regulating cell surface receptor signaling pathway involved in phagocytosis	3/180	26/18800	0.00190837	0.00632074	0.00295707	SRC/PRKCD/LIMK1	3
BP	GO:0014829	vascular associated smooth muscle contraction	3/180	26/18800	0.00190837	0.00632074	0.00295707	HTR2A/ADRA2B/CHRM3	3
BP	GO:0033598	mammary gland epithelial cell proliferation	3/180	26/18800	0.00190837	0.00632074	0.00295707	ESR1/MAPK1/BAX	3
BP	GO:0034377	plasma lipoprotein particle assembly	3/180	26/18800	0.00190837	0.00632074	0.00295707	PRKACA/SOAT1/NR1H2	3
BP	GO:0038096	Fc-gamma receptor signaling pathway involved in phagocytosis	3/180	26/18800	0.00190837	0.00632074	0.00295707	SRC/PRKCD/LIMK1	3
BP	GO:0045745	positive regulation of G protein-coupled receptor signaling pathway	3/180	26/18800	0.00190837	0.00632074	0.00295707	PRKCA/DRD2/F2	3
BP	GO:0070102	interleukin-6-mediated signaling pathway	3/180	26/18800	0.00190837	0.00632074	0.00295707	SRC/PTPN2/JAK1	3
BP	GO:0090200	positive regulation of release of cytochrome c from mitochondria	3/180	26/18800	0.00190837	0.00632074	0.00295707	TP53/BAX/PLAUR	3
BP	GO:0060560	developmental growth involved in morphogenesis	8/180	234/18800	0.00191	0.00632074	0.00295707	HSP90AA1/ESR1/APP/CDK5/MAP2/CDK5R1/PRKCZ/LIMK1	8
BP	GO:0002065	columnar/cuboidal epithelial cell differentiation	5/180	92/18800	0.00191131	0.00632074	0.00295707	SRC/HIF1A/SERPINE1/RARA/RARB	5
BP	GO:0007044	cell-substrate junction assembly	5/180	92/18800	0.00191131	0.00632074	0.00295707	KDR/SRC/ACVRL1/ROCK1/ROCK2	5
BP	GO:0030323	respiratory tube development	7/180	183/18800	0.00194202	0.00641195	0.00299974	KDR/TNF/LTA4H/MAPK1/HSD11B1/GLI1/GLI2	7
BP	GO:0048469	cell maturation	7/180	183/18800	0.00194202	0.00641195	0.00299974	KDR/HIF1A/PPARG/G6PD/APP/PRKACA/AKR1B1	7
BP	GO:0009260	ribonucleotide biosynthetic process	7/180	184/18800	0.00200285	0.00660749	0.00309122	PARP1/SPHK2/ACACB/PPARA/TGFB1/VCP/IMPDH1	7
BP	GO:0003229	ventricular cardiac muscle tissue development	4/180	56/18800	0.00202509	0.0066541	0.00311303	TGFB1/TNNI3/TNNT2/TNNC1	4
BP	GO:0010332	response to gamma radiation	4/180	56/18800	0.00202509	0.0066541	0.00311303	MDM2/TP53/PARP1/BAX	4
BP	GO:0050879	multicellular organismal movement	4/180	56/18800	0.00202509	0.0066541	0.00311303	TNF/DRD3/TNNI3/TNNC1	4
BP	GO:0050881	musculoskeletal movement	4/180	56/18800	0.00202509	0.0066541	0.00311303	TNF/DRD3/TNNI3/TNNC1	4
BP	GO:0060337	type I interferon signaling pathway	4/180	56/18800	0.00202509	0.0066541	0.00311303	PTPN1/PTPN2/TYK2/JAK1	4
BP	GO:0045582	positive regulation of T cell differentiation	5/180	94/18800	0.00210097	0.00688764	0.00322229	IL2/LGALS9/GLI2/RARA/PRKCZ	5
BP	GO:1904035	regulation of epithelial cell apoptotic process	5/180	94/18800	0.00210097	0.00688764	0.00322229	KDR/TNF/PPARA/SERPINE1/TERT	5
BP	GO:0002831	regulation of response to biotic stimulus	10/180	351/18800	0.0021012	0.00688764	0.00322229	HSP90AA1/SRC/PRKCA/PPARG/DRD2/LGALS9/PTPN1/NR1H2/NR1H3/PTPN2	10
BP	GO:0002040	sprouting angiogenesis	7/180	186/18800	0.00212894	0.0069605	0.00325638	KDR/PTGS2/ACVRL1/AGTR1/ALOX5/PIK3CB/JAK1	7
BP	GO:0002719	negative regulation of cytokine production involved in immune response	3/180	27/18800	0.00213191	0.0069605	0.00325638	TNF/TGFB1/JAK3	3
BP	GO:0010460	positive regulation of heart rate	3/180	27/18800	0.00213191	0.0069605	0.00325638	ADRA1A/ADRA1B/ADRA1D	3
BP	GO:0010884	positive regulation of lipid storage	3/180	27/18800	0.00213191	0.0069605	0.00325638	ACACB/SREBF2/NR1H2	3
BP	GO:0033032	regulation of myeloid cell apoptotic process	3/180	27/18800	0.00213191	0.0069605	0.00325638	PIK3CD/PIK3CB/HCAR2	3
BP	GO:0001655	urogenital system development	10/180	352/18800	0.00214509	0.00699798	0.00327391	ESR1/AGTR1/AKR1B1/AR/GLI1/GLI2/CYP19A1/BAX/RARA/RARB	10
BP	GO:0007266	Rho protein signal transduction	6/180	138/18800	0.00214695	0.00699848	0.00327414	ADRA1A/ADRA2A/AGTR1/ROCK1/ROCK2/LIMK1	6
BP	GO:0001541	ovarian follicle development	4/180	57/18800	0.00216185	0.00702474	0.00328643	KDR/SRC/ESR1/BAX	4
BP	GO:0038066	p38MAPK cascade	4/180	57/18800	0.00216185	0.00702474	0.00328643	XDH/LGALS9/PRMT1/MAPK14	4
BP	GO:0042306	regulation of protein import into nucleus	4/180	57/18800	0.00216185	0.00702474	0.00328643	PTGS2/TGFB1/PRKCD/MAPK14	4
BP	GO:0043388	positive regulation of DNA binding	4/180	57/18800	0.00216185	0.00702474	0.00328643	PARP1/PPARG/TGFB1/PLAUR	4
BP	GO:0071478	cellular response to radiation	7/180	187/18800	0.00219424	0.00712435	0.00333303	MDM2/TP53/PARP1/PTGS2/PRKCD/MAPK14/BAX	7
BP	GO:0021700	developmental maturation	9/180	296/18800	0.00225501	0.00731585	0.00342262	KDR/HIF1A/PPARG/G6PD/APP/ACVRL1/PRKACA/AKR1B1/CDK5R1	9
BP	GO:0008544	epidermis development	10/180	355/18800	0.00228122	0.00739505	0.00345967	EGFR/TNF/PPARD/PPARA/FABP5/ROCK1/GLI1/GLI2/ROCK2/CYP27B1	10
BP	GO:0006695	cholesterol biosynthetic process	4/180	58/18800	0.00230486	0.00744229	0.00348177	HMGCR/CYP51A1/G6PD/FDFT1	4
BP	GO:0045761	regulation of adenylate cyclase activity	4/180	58/18800	0.00230486	0.00744229	0.00348177	DRD2/ADORA3/ADRB2/DRD3	4
BP	GO:0071357	cellular response to type I interferon	4/180	58/18800	0.00230486	0.00744229	0.00348177	PTPN1/PTPN2/TYK2/JAK1	4
BP	GO:0090303	positive regulation of wound healing	4/180	58/18800	0.00230486	0.00744229	0.00348177	ADRA2A/SERPINE1/F2/PLG	4
BP	GO:1902653	secondary alcohol biosynthetic process	4/180	58/18800	0.00230486	0.00744229	0.00348177	HMGCR/CYP51A1/G6PD/FDFT1	4
BP	GO:0009749	response to glucose	7/180	189/18800	0.00232949	0.00751589	0.00351621	HIF1A/SLC29A1/PPARD/PRKACA/ADRA2A/NOX4/PIK3CA	7
BP	GO:0003416	endochondral bone growth	3/180	28/18800	0.00237105	0.00762005	0.00356493	RARA/MMP13/RARB	3
BP	GO:0010800	positive regulation of peptidyl-threonine phosphorylation	3/180	28/18800	0.00237105	0.00762005	0.00356493	APP/TGFB1/MAPK1	3
BP	GO:0032801	receptor catabolic process	3/180	28/18800	0.00237105	0.00762005	0.00356493	CDK5/TGFB1/PTPN1	3
BP	GO:0042402	cellular biogenic amine catabolic process	3/180	28/18800	0.00237105	0.00762005	0.00356493	SLC6A3/MAOA/MAOB	3
BP	GO:1903649	regulation of cytoplasmic transport	3/180	28/18800	0.00237105	0.00762005	0.00356493	SRC/MAPK1/MAP2	3
BP	GO:0002687	positive regulation of leukocyte migration	6/180	141/18800	0.0023917	0.0076744	0.00359036	LGALS3/TNF/APP/LGALS9/MAPK1/SERPINE1	6
BP	GO:0070555	response to interleukin-1	6/180	141/18800	0.0023917	0.0076744	0.00359036	SRC/PRKCA/HIF1A/APP/LGALS9/RORA	6
BP	GO:0016485	protein processing	8/180	243/18800	0.00241405	0.00774005	0.00362107	PARP1/SRC/DPP4/BACE1/PRKACA/SERPINE1/BCHE/CTSL	8
BP	GO:0050808	synapse organization	11/180	419/18800	0.00241617	0.00774081	0.00362143	TNF/ACHE/APP/DRD2/CDK5/CHRNA7/GABRA2/VCP/MAPK14/CDK5R1/GABRA1	11
BP	GO:2000351	regulation of endothelial cell apoptotic process	4/180	59/18800	0.00245425	0.00785667	0.00367564	KDR/TNF/SERPINE1/TERT	4
BP	GO:0050851	antigen receptor-mediated signaling pathway	8/180	244/18800	0.00247594	0.00791991	0.00370522	LGALS3/PRKCB/MAPK1/PIK3CA/BAX/PIK3CD/PTPN2/LCK	8
BP	GO:0002718	regulation of cytokine production involved in immune response	5/180	98/18800	0.00252098	0.00804517	0.00376382	TNF/SPHK2/TGFB1/PRKCZ/JAK3	5
BP	GO:0036473	cell death in response to oxidative stress	5/180	98/18800	0.00252098	0.00804517	0.00376382	PARP1/TNF/HIF1A/CYP1B1/PRKCD	5
BP	GO:0150115	cell-substrate junction organization	5/180	98/18800	0.00252098	0.00804517	0.00376382	KDR/SRC/ACVRL1/ROCK1/ROCK2	5
BP	GO:0031668	cellular response to extracellular stimulus	8/180	245/18800	0.00253906	0.00808817	0.00378394	TP53/SREBF2/PPARA/MAPK1/ASNS/RXRA/CYP27B1/PIM1	8
BP	GO:0051403	stress-activated MAPK cascade	8/180	245/18800	0.00253906	0.00808817	0.00378394	EGFR/TNF/APP/XDH/LGALS9/MAPK1/PRMT1/MAPK14	8
BP	GO:0006164	purine nucleotide biosynthetic process	7/180	192/18800	0.00254431	0.00808817	0.00378394	PARP1/SPHK2/ACACB/PPARA/TGFB1/VCP/IMPDH1	7
BP	GO:0007626	locomotory behavior	7/180	192/18800	0.00254431	0.00808817	0.00378394	OPRD1/DPP4/SLC6A3/APP/DRD2/ADORA2A/DRD3	7
BP	GO:0045664	regulation of neuron differentiation	7/180	192/18800	0.00254431	0.00808817	0.00378394	SLC6A4/APP/ADRA2B/ADRA2C/ROCK1/CDK5R1/RARA	7
BP	GO:0001508	action potential	6/180	143/18800	0.00256617	0.00814504	0.00381055	KCNH2/TNF/CNR1/CNR2/ADRA1A/SCN5A	6
BP	GO:0061351	neural precursor cell proliferation	6/180	143/18800	0.00256617	0.00814504	0.00381055	SLC6A4/TP53/HIF1A/DRD2/GLI1/RORA	6
BP	GO:0055008	cardiac muscle tissue morphogenesis	4/180	60/18800	0.00261017	0.00827831	0.00387289	TGFB1/TNNI3/TNNT2/TNNC1	4
BP	GO:0002021	response to dietary excess	3/180	29/18800	0.00262617	0.00828423	0.00387566	ADRB2/MAPK14/TRPV1	3
BP	GO:0003298	physiological muscle hypertrophy	3/180	29/18800	0.00262617	0.00828423	0.00387566	G6PD/PPARA/ADRA1A	3
BP	GO:0003301	physiological cardiac muscle hypertrophy	3/180	29/18800	0.00262617	0.00828423	0.00387566	G6PD/PPARA/ADRA1A	3
BP	GO:0048265	response to pain	3/180	29/18800	0.00262617	0.00828423	0.00387566	SLC6A2/PRKCG/TRPV1	3
BP	GO:0061049	cell growth involved in cardiac muscle cell development	3/180	29/18800	0.00262617	0.00828423	0.00387566	G6PD/PPARA/ADRA1A	3
BP	GO:0065005	protein-lipid complex assembly	3/180	29/18800	0.00262617	0.00828423	0.00387566	PRKACA/SOAT1/NR1H2	3
BP	GO:1903203	regulation of oxidative stress-induced neuron death	3/180	29/18800	0.00262617	0.00828423	0.00387566	PARP1/TNF/HIF1A	3
BP	GO:0002367	cytokine production involved in immune response	5/180	100/18800	0.0027524	0.00867577	0.00405884	TNF/SPHK2/TGFB1/PRKCZ/JAK3	5
BP	GO:0030865	cortical cytoskeleton organization	4/180	61/18800	0.00277275	0.00869729	0.00406891	TNF/CDK5/ROCK1/ROCK2	4
BP	GO:0034113	heterotypic cell-cell adhesion	4/180	61/18800	0.00277275	0.00869729	0.00406891	TNF/ITGB3/ITGAV/LCK	4
BP	GO:0043112	receptor metabolic process	4/180	61/18800	0.00277275	0.00869729	0.00406891	ACHE/CDK5/TGFB1/PTPN1	4
BP	GO:0099601	regulation of neurotransmitter receptor activity	4/180	61/18800	0.00277275	0.00869729	0.00406891	SRC/OPRM1/APP/ADRB2	4
BP	GO:1904589	regulation of protein import	4/180	61/18800	0.00277275	0.00869729	0.00406891	PTGS2/TGFB1/PRKCD/MAPK14	4
BP	GO:2001244	positive regulation of intrinsic apoptotic signaling pathway	4/180	61/18800	0.00277275	0.00869729	0.00406891	TP53/BAX/PTPN2/LCK	4
BP	GO:0051216	cartilage development	7/180	195/18800	0.00277406	0.00869729	0.00406891	HIF1A/ACVRL1/TGFB1/MAPK14/RARA/MMP13/RARB	7
BP	GO:0009411	response to UV	6/180	146/18800	0.00284556	0.00891465	0.0041706	TP53/EGFR/PARP1/PTGS2/PRKCD/BAX	6
BP	GO:0001975	response to amphetamine	3/180	30/18800	0.00289759	0.0090157	0.00421787	DRD2/ADORA2A/CNR2	3
BP	GO:0007176	regulation of epidermal growth factor-activated receptor activity	3/180	30/18800	0.00289759	0.0090157	0.00421787	APP/ADORA1/ADRA2A	3
BP	GO:0009310	amine catabolic process	3/180	30/18800	0.00289759	0.0090157	0.00421787	SLC6A3/MAOA/MAOB	3
BP	GO:0034368	protein-lipid complex remodeling	3/180	30/18800	0.00289759	0.0090157	0.00421787	AGTR1/PLA2G2A/CETP	3
BP	GO:0034369	plasma lipoprotein particle remodeling	3/180	30/18800	0.00289759	0.0090157	0.00421787	AGTR1/PLA2G2A/CETP	3
BP	GO:0038094	Fc-gamma receptor signaling pathway	3/180	30/18800	0.00289759	0.0090157	0.00421787	SRC/PRKCD/LIMK1	3
BP	GO:0060045	positive regulation of cardiac muscle cell proliferation	3/180	30/18800	0.00289759	0.0090157	0.00421787	GLI1/MAPK14/PIM1	3
BP	GO:0060603	mammary gland duct morphogenesis	3/180	30/18800	0.00289759	0.0090157	0.00421787	SRC/ESR1/AR	3
BP	GO:1900101	regulation of endoplasmic reticulum unfolded protein response	3/180	30/18800	0.00289759	0.0090157	0.00421787	PTPN1/BAX/PTPN2	3
BP	GO:0022617	extracellular matrix disassembly	4/180	62/18800	0.00294213	0.00914492	0.00427832	DPP4/TGFB1/PLG/MMP13	4
BP	GO:0034614	cellular response to reactive oxygen species	6/180	147/18800	0.00294358	0.00914492	0.00427832	EGFR/SRC/CYP1B1/PRKCD/MAPK1/FABP1	6
BP	GO:0071496	cellular response to external stimulus	9/180	309/18800	0.00300431	0.00932653	0.00436329	TP53/PTGS2/SREBF2/PPARA/MAPK1/ASNS/RXRA/CYP27B1/PIM1	9
BP	GO:0031098	stress-activated protein kinase signaling cascade	8/180	252/18800	0.00301701	0.00935181	0.00437512	EGFR/TNF/APP/XDH/LGALS9/MAPK1/PRMT1/MAPK14	8
BP	GO:0071560	cellular response to transforming growth factor beta stimulus	8/180	252/18800	0.00301701	0.00935181	0.00437512	NR3C1/TP53/PARP1/SRC/PPARG/PPARA/ACVRL1/TGFB1	8
BP	GO:1904064	positive regulation of cation transmembrane transport	6/180	148/18800	0.00304409	0.00942865	0.00441106	KCNH2/G6PD/CDK5/ADRB2/F2/BAX	6
BP	GO:0001763	morphogenesis of a branching structure	7/180	199/18800	0.0031048	0.00960943	0.00449564	KDR/SRC/TNF/ESR1/DRD2/AR/GLI2	7
BP	GO:0070059	intrinsic apoptotic signaling pathway in response to endoplasmic reticulum stress	4/180	63/18800	0.00311846	0.00964442	0.00451201	TP53/PTPN1/BAX/PTPN2	4
BP	GO:1905477	positive regulation of protein localization to membrane	5/180	103/18800	0.00312785	0.00966619	0.0045222	LGALS3/EGFR/TNF/CDK5/CDK5R1	5
BP	GO:0060041	retina development in camera-type eye	6/180	149/18800	0.00314715	0.00971852	0.00454668	HIF1A/CYP1B1/ACHE/ACVRL1/BAX/RORB	6
BP	GO:0002862	negative regulation of inflammatory response to antigenic stimulus	3/180	31/18800	0.00318566	0.00977127	0.00457135	SRC/NPY5R/MAPK14	3
BP	GO:0045737	positive regulation of cyclin-dependent protein serine/threonine kinase activity	3/180	31/18800	0.00318566	0.00977127	0.00457135	EGFR/SRC/CDK5R1	3
BP	GO:0050482	arachidonic acid secretion	3/180	31/18800	0.00318566	0.00977127	0.00457135	DRD2/DRD3/PLA2G2A	3
BP	GO:0060351	cartilage development involved in endochondral bone morphogenesis	3/180	31/18800	0.00318566	0.00977127	0.00457135	RARA/MMP13/RARB	3
BP	GO:0060390	regulation of SMAD protein signal transduction	3/180	31/18800	0.00318566	0.00977127	0.00457135	PARP1/PPARG/TGFB1	3
BP	GO:0071295	cellular response to vitamin	3/180	31/18800	0.00318566	0.00977127	0.00457135	RXRA/CYP27B1/PIM1	3
BP	GO:0098868	bone growth	3/180	31/18800	0.00318566	0.00977127	0.00457135	RARA/MMP13/RARB	3
BP	GO:1903963	arachidonate transport	3/180	31/18800	0.00318566	0.00977127	0.00457135	DRD2/DRD3/PLA2G2A	3
BP	GO:2000515	negative regulation of CD4-positive, alpha-beta T cell activation	3/180	31/18800	0.00318566	0.00977127	0.00457135	IL2/LGALS9/JAK3	3
BP	GO:0007179	transforming growth factor beta receptor signaling pathway	7/180	200/18800	0.00319201	0.00978343	0.00457704	TP53/PARP1/SRC/PPARG/PPARA/ACVRL1/TGFB1	7
BP	GO:0010675	regulation of cellular carbohydrate metabolic process	6/180	150/18800	0.0032528	0.00995487	0.00465725	TP53/SRC/ACACB/PPARA/PTPN2/RORA	6
BP	GO:0098754	detoxification	6/180	150/18800	0.0032528	0.00995487	0.00465725	ABCB1/PTGS2/PTGS1/PTGES/FABP1/PIM1	6
BP	GO:0002444	myeloid leukocyte mediated immunity	5/180	104/18800	0.00326082	0.00995716	0.00465832	SPHK2/LGALS9/F2/PIK3CD/PIK3CG	5
BP	GO:0019218	regulation of steroid metabolic process	5/180	104/18800	0.00326082	0.00995716	0.00465832	TNF/AGTR1/EPHX2/CYP27B1/RORA	5
BP	GO:0034766	negative regulation of ion transmembrane transport	5/180	104/18800	0.00326082	0.00995716	0.00465832	KCNH2/TNF/DRD2/DRD3/ADRA2A	5
BP	GO:0034340	response to type I interferon	4/180	64/18800	0.00330186	0.010075	0.00471343	PTPN1/PTPN2/TYK2/JAK1	4
BP	GO:0019722	calcium-mediated signaling	7/180	202/18800	0.00337204	0.0102738	0.00480647	KDR/TNF/PRKACA/AGTR1/CHRM3/HTR2B/TNNI3	7
BP	GO:0072522	purine-containing compound biosynthetic process	7/180	202/18800	0.00337204	0.0102738	0.00480647	PARP1/SPHK2/ACACB/PPARA/TGFB1/VCP/IMPDH1	7
BP	GO:0008585	female gonad development	5/180	105/18800	0.00339782	0.0103416	0.00483817	KDR/SRC/ESR1/CYP19A1/BAX	5
BP	GO:0034976	response to endoplasmic reticulum stress	8/180	257/18800	0.00339932	0.0103416	0.00483817	TP53/PTPN1/ALOX5/VCP/BAX/NR1H2/NR1H3/PTPN2	8
BP	GO:0000302	response to reactive oxygen species	7/180	203/18800	0.00346491	0.0105313	0.00492693	EGFR/SRC/HIF1A/CYP1B1/PRKCD/MAPK1/FABP1	7
BP	GO:0003180	aortic valve morphogenesis	3/180	32/18800	0.0034907	0.0105313	0.00492693	TGFB1/ROCK1/ROCK2	3
BP	GO:0034367	protein-containing complex remodeling	3/180	32/18800	0.0034907	0.0105313	0.00492693	AGTR1/PLA2G2A/CETP	3
BP	GO:0043372	positive regulation of CD4-positive, alpha-beta T cell differentiation	3/180	32/18800	0.0034907	0.0105313	0.00492693	LGALS9/RARA/PRKCZ	3
BP	GO:0051385	response to mineralocorticoid	3/180	32/18800	0.0034907	0.0105313	0.00492693	PARP1/SRC/MAOB	3
BP	GO:0051482	positive regulation of cytosolic calcium ion concentration involved in phospholipase C-activating G protein-coupled signaling pathway	3/180	32/18800	0.0034907	0.0105313	0.00492693	DRD2/DRD3/AGTR1	3
BP	GO:0003170	heart valve development	4/180	65/18800	0.00349247	0.0105313	0.00492693	MDM2/TGFB1/ROCK1/ROCK2	4
BP	GO:0014823	response to activity	4/180	65/18800	0.00349247	0.0105313	0.00492693	TNF/HIF1A/PPARD/PIK3CA	4
BP	GO:0045682	regulation of epidermis development	4/180	65/18800	0.00349247	0.0105313	0.00492693	PPARD/ROCK1/ROCK2/CYP27B1	4
BP	GO:0072577	endothelial cell apoptotic process	4/180	65/18800	0.00349247	0.0105313	0.00492693	KDR/TNF/SERPINE1/TERT	4
BP	GO:1905330	regulation of morphogenesis of an epithelium	4/180	65/18800	0.00349247	0.0105313	0.00492693	TNF/ESR1/AR/PIK3CD	4
BP	GO:2000272	negative regulation of signaling receptor activity	4/180	65/18800	0.00349247	0.0105313	0.00492693	TNF/PPARG/PPARA/ESR2	4
BP	GO:0042116	macrophage activation	5/180	106/18800	0.00353891	0.0106635	0.00498877	TNF/APP/NR1H3/TRPV1/RORA	5
BP	GO:0048754	branching morphogenesis of an epithelial tube	6/180	153/18800	0.00358563	0.0107963	0.00505092	KDR/SRC/TNF/ESR1/AR/GLI2	6
BP	GO:0045216	cell-cell junction organization	7/180	205/18800	0.00365649	0.0110016	0.00514697	SRC/TNF/PRKCA/TGFB1/PRKACA/ROCK1/ROCK2	7
BP	GO:0045621	positive regulation of lymphocyte differentiation	5/180	107/18800	0.00368416	0.0110632	0.00517577	IL2/LGALS9/GLI2/RARA/PRKCZ	5
BP	GO:0010812	negative regulation of cell-substrate adhesion	4/180	66/18800	0.00369043	0.0110632	0.00517577	SRC/ACVRL1/SERPINE1/PLG	4
BP	GO:0030193	regulation of blood coagulation	4/180	66/18800	0.00369043	0.0110632	0.00517577	PRKCD/SERPINE1/F2/PLG	4
BP	GO:0050854	regulation of antigen receptor-mediated signaling pathway	4/180	66/18800	0.00369043	0.0110632	0.00517577	LGALS3/PRKCB/PTPN2/LCK	4
BP	GO:1902808	positive regulation of cell cycle G1/S phase transition	4/180	66/18800	0.00369043	0.0110632	0.00517577	MDM2/EGFR/GLI1/TERT	4
BP	GO:0051092	positive regulation of NF-kappaB transcription factor activity	6/180	154/18800	0.003702	0.0110898	0.00518821	TNF/PRKCB/APP/LGALS9/AR/PRKCZ	6
BP	GO:0001662	behavioral fear response	3/180	33/18800	0.003813	0.0112986	0.00528589	DPP4/HTR1A/GABRA5	3
BP	GO:0001893	maternal placenta development	3/180	33/18800	0.003813	0.0112986	0.00528589	PTGS2/PPARD/CYP27B1	3
BP	GO:0002431	Fc receptor mediated stimulatory signaling pathway	3/180	33/18800	0.003813	0.0112986	0.00528589	SRC/PRKCD/LIMK1	3
BP	GO:0032633	interleukin-4 production	3/180	33/18800	0.003813	0.0112986	0.00528589	LGALS9/RARA/PRKCZ	3
BP	GO:0032673	regulation of interleukin-4 production	3/180	33/18800	0.003813	0.0112986	0.00528589	LGALS9/RARA/PRKCZ	3
BP	GO:0036336	dendritic cell migration	3/180	33/18800	0.003813	0.0112986	0.00528589	LGALS9/ALOX5/PIK3CG	3
BP	GO:0036475	neuron death in response to oxidative stress	3/180	33/18800	0.003813	0.0112986	0.00528589	PARP1/TNF/HIF1A	3
BP	GO:0043552	positive regulation of phosphatidylinositol 3-kinase activity	3/180	33/18800	0.003813	0.0112986	0.00528589	SRC/TGFB1/FLT1	3
BP	GO:0045648	positive regulation of erythrocyte differentiation	3/180	33/18800	0.003813	0.0112986	0.00528589	HIF1A/PRMT1/MAPK14	3
BP	GO:0045879	negative regulation of smoothened signaling pathway	3/180	33/18800	0.003813	0.0112986	0.00528589	PRKACA/VCP/GLI1	3
BP	GO:0048566	embryonic digestive tract development	3/180	33/18800	0.003813	0.0112986	0.00528589	TNF/GLI2/RARB	3
BP	GO:0050974	detection of mechanical stimulus involved in sensory perception	3/180	33/18800	0.003813	0.0112986	0.00528589	TNF/BACE1/HTR2A	3
BP	GO:0070229	negative regulation of lymphocyte apoptotic process	3/180	33/18800	0.003813	0.0112986	0.00528589	HIF1A/IL2/JAK3	3
BP	GO:1903715	regulation of aerobic respiration	3/180	33/18800	0.003813	0.0112986	0.00528589	TNF/HIF1A/VCP	3
BP	GO:2000191	regulation of fatty acid transport	3/180	33/18800	0.003813	0.0112986	0.00528589	PPARA/FABP3/PTGES	3
BP	GO:0007218	neuropeptide signaling pathway	5/180	108/18800	0.00383364	0.0113364	0.00530357	OPRD1/OPRM1/HCRTR1/HCRTR2/NPY5R	5
BP	GO:0021761	limbic system development	5/180	108/18800	0.00383364	0.0113364	0.00530357	DRD2/CDK5/CDK5R1/BAX/RARA	5
BP	GO:0051926	negative regulation of calcium ion transport	4/180	67/18800	0.00389587	0.0113364	0.00530357	PTGS2/DRD2/DRD3/ADRA2A	4
BP	GO:0071300	cellular response to retinoic acid	4/180	67/18800	0.00389587	0.0113364	0.00530357	SLC6A4/TNF/RARA/RORB	4
BP	GO:0002291	T cell activation via T cell receptor contact with antigen bound to MHC molecule on antigen presenting cell	2/180	10/18800	0.00390033	0.0113364	0.00530357	LGALS3/LGALS9	2
BP	GO:0002676	regulation of chronic inflammatory response	2/180	10/18800	0.00390033	0.0113364	0.00530357	TNF/CYP19A1	2
BP	GO:0003056	regulation of vascular associated smooth muscle contraction	2/180	10/18800	0.00390033	0.0113364	0.00530357	ADRA2B/CHRM3	2
BP	GO:0010749	regulation of nitric oxide mediated signal transduction	2/180	10/18800	0.00390033	0.0113364	0.00530357	EGFR/PDE5A	2
BP	GO:0014848	urinary tract smooth muscle contraction	2/180	10/18800	0.00390033	0.0113364	0.00530357	HTR2A/TRPV1	2
BP	GO:0021936	regulation of cerebellar granule cell precursor proliferation	2/180	10/18800	0.00390033	0.0113364	0.00530357	SLC6A4/GLI1	2
BP	GO:0030638	polyketide metabolic process	2/180	10/18800	0.00390033	0.0113364	0.00530357	AKR1B1/AKR1C2	2
BP	GO:0030647	aminoglycoside antibiotic metabolic process	2/180	10/18800	0.00390033	0.0113364	0.00530357	AKR1B1/AKR1C2	2
BP	GO:0032754	positive regulation of interleukin-5 production	2/180	10/18800	0.00390033	0.0113364	0.00530357	RARA/PRKCZ	2
BP	GO:0034776	response to histamine	2/180	10/18800	0.00390033	0.0113364	0.00530357	DRD2/DRD3	2
BP	GO:0035747	natural killer cell chemotaxis	2/180	10/18800	0.00390033	0.0113364	0.00530357	PIK3CD/PIK3CG	2
BP	GO:0038003	G protein-coupled opioid receptor signaling pathway	2/180	10/18800	0.00390033	0.0113364	0.00530357	OPRD1/OPRM1	2
BP	GO:0044598	doxorubicin metabolic process	2/180	10/18800	0.00390033	0.0113364	0.00530357	AKR1B1/AKR1C2	2
BP	GO:0048563	post-embryonic animal organ morphogenesis	2/180	10/18800	0.00390033	0.0113364	0.00530357	KDR/BAX	2
BP	GO:0051006	positive regulation of lipoprotein lipase activity	2/180	10/18800	0.00390033	0.0113364	0.00530357	NR1H2/NR1H3	2
BP	GO:0051974	negative regulation of telomerase activity	2/180	10/18800	0.00390033	0.0113364	0.00530357	TP53/SRC	2
BP	GO:0060068	vagina development	2/180	10/18800	0.00390033	0.0113364	0.00530357	ESR1/BAX	2
BP	GO:0070472	regulation of uterine smooth muscle contraction	2/180	10/18800	0.00390033	0.0113364	0.00530357	ADRA2A/ADRA2B	2
BP	GO:0090037	positive regulation of protein kinase C signaling	2/180	10/18800	0.00390033	0.0113364	0.00530357	SPHK2/ADRA1A	2
BP	GO:0098917	retrograde trans-synaptic signaling	2/180	10/18800	0.00390033	0.0113364	0.00530357	CNR1/FABP5	2
BP	GO:0099149	regulation of postsynaptic neurotransmitter receptor internalization	2/180	10/18800	0.00390033	0.0113364	0.00530357	DRD3/ITGB3	2
BP	GO:1904181	positive regulation of membrane depolarization	2/180	10/18800	0.00390033	0.0113364	0.00530357	KDR/PARP1	2
BP	GO:2001269	positive regulation of cysteine-type endopeptidase activity involved in apoptotic signaling pathway	2/180	10/18800	0.00390033	0.0113364	0.00530357	LGALS9/BAX	2
BP	GO:0006766	vitamin metabolic process	5/180	109/18800	0.00398741	0.0115567	0.00540666	ABCC1/TNF/CYP3A4/PPARD/CYP27B1	5
BP	GO:0009408	response to heat	5/180	109/18800	0.00398741	0.0115567	0.00540666	HSP90AA1/PTGS2/PRKACA/VCP/TRPV1	5
BP	GO:0032526	response to retinoic acid	5/180	109/18800	0.00398741	0.0115567	0.00540666	SLC6A4/TNF/RARA/RXRA/RORB	5
BP	GO:0046545	development of primary female sexual characteristics	5/180	109/18800	0.00398741	0.0115567	0.00540666	KDR/SRC/ESR1/CYP19A1/BAX	5
BP	GO:0050807	regulation of synapse organization	7/180	209/18800	0.00406374	0.0117697	0.00550627	TNF/APP/DRD2/CDK5/VCP/MAPK14/CDK5R1	7
BP	GO:0043627	response to estrogen	4/180	68/18800	0.00410892	0.0118754	0.00555572	ESR1/AR/RARA/CYP27B1	4
BP	GO:0046854	phosphatidylinositol phosphate biosynthetic process	4/180	68/18800	0.00410892	0.0118754	0.00555572	PIK3CA/PIK3CD/PIK3CB/PIK3CG	4
BP	GO:1900046	regulation of hemostasis	4/180	68/18800	0.00410892	0.0118754	0.00555572	PRKCD/SERPINE1/F2/PLG	4
BP	GO:1901222	regulation of NIK/NF-kappaB signaling	5/180	110/18800	0.00414555	0.0119184	0.00557586	EGFR/TNF/APP/LGALS9/NR3C2	5
BP	GO:0002209	behavioral defense response	3/180	34/18800	0.00415285	0.0119184	0.00557586	DPP4/HTR1A/GABRA5	3
BP	GO:0006691	leukotriene metabolic process	3/180	34/18800	0.00415285	0.0119184	0.00557586	ABCC1/LTA4H/ALOX5	3
BP	GO:0007435	salivary gland morphogenesis	3/180	34/18800	0.00415285	0.0119184	0.00557586	EGFR/TNF/TGFB1	3
BP	GO:0016486	peptide hormone processing	3/180	34/18800	0.00415285	0.0119184	0.00557586	DPP4/BCHE/CTSL	3
BP	GO:0033238	regulation of cellular amine metabolic process	3/180	34/18800	0.00415285	0.0119184	0.00557586	SLC6A3/HTR1A/MAOB	3
BP	GO:0034405	response to fluid shear stress	3/180	34/18800	0.00415285	0.0119184	0.00557586	PTGS2/SRC/SREBF2	3
BP	GO:0035590	purinergic nucleotide receptor signaling pathway	3/180	34/18800	0.00415285	0.0119184	0.00557586	ADORA2A/ADORA1/ADORA3	3
BP	GO:1902692	regulation of neuroblast proliferation	3/180	34/18800	0.00415285	0.0119184	0.00557586	TP53/HIF1A/DRD2	3
BP	GO:2000352	negative regulation of endothelial cell apoptotic process	3/180	34/18800	0.00415285	0.0119184	0.00557586	KDR/SERPINE1/TERT	3
BP	GO:1990845	adaptive thermogenesis	6/180	159/18800	0.00432643	0.012374	0.00578902	ACHE/ADRB2/FABP5/NR1H2/NR1H3/TRPV1	6
BP	GO:0007004	telomere maintenance via telomerase	4/180	69/18800	0.00432971	0.012374	0.00578902	HSP90AA1/SRC/MAPK1/TERT	4
BP	GO:0032922	circadian regulation of gene expression	4/180	69/18800	0.00432971	0.012374	0.00578902	PPARA/DRD2/DRD3/RORA	4
BP	GO:0043550	regulation of lipid kinase activity	4/180	69/18800	0.00432971	0.012374	0.00578902	SRC/TGFB1/F2/FLT1	4
BP	GO:0046635	positive regulation of alpha-beta T cell activation	4/180	69/18800	0.00432971	0.012374	0.00578902	LGALS9/RARA/PRKCZ/TYK2	4
BP	GO:0070830	bicellular tight junction assembly	4/180	69/18800	0.00432971	0.012374	0.00578902	TNF/PRKACA/ROCK1/ROCK2	4
BP	GO:0006469	negative regulation of protein kinase activity	7/180	213/18800	0.00450452	0.0128283	0.00600156	HMGCR/PPARG/ADORA2A/PRKCD/PTPN1/PIK3CB/PTPN2	7
BP	GO:0010614	negative regulation of cardiac muscle hypertrophy	3/180	35/18800	0.00451055	0.0128283	0.00600156	PPARG/G6PD/PPARA	3
BP	GO:0033146	regulation of intracellular estrogen receptor signaling pathway	3/180	35/18800	0.00451055	0.0128283	0.00600156	PARP1/SRC/AR	3
BP	GO:0051354	negative regulation of oxidoreductase activity	3/180	35/18800	0.00451055	0.0128283	0.00600156	CNR1/CNR2/CYP27B1	3
BP	GO:0090075	relaxation of muscle	3/180	35/18800	0.00451055	0.0128283	0.00600156	ADORA1/PIK3CA/PDE5A	3
BP	GO:1904031	positive regulation of cyclin-dependent protein kinase activity	3/180	35/18800	0.00451055	0.0128283	0.00600156	EGFR/SRC/CDK5R1	3
BP	GO:1905898	positive regulation of response to endoplasmic reticulum stress	3/180	35/18800	0.00451055	0.0128283	0.00600156	PTPN1/BAX/PTPN2	3
BP	GO:0032722	positive regulation of chemokine production	4/180	70/18800	0.00455836	0.0129464	0.00605678	TNF/HIF1A/APP/LGALS9	4
BP	GO:0051057	positive regulation of small GTPase mediated signal transduction	4/180	70/18800	0.00455836	0.0129464	0.00605678	SRC/PIK3CB/PIK3CG/ITGAV	4
BP	GO:0002443	leukocyte mediated immunity	11/180	457/18800	0.00465301	0.0132061	0.00617827	TNF/SPHK2/TGFB1/IL2/LGALS9/PRKCD/F2/PIK3CD/PIK3CG/PRKCZ/JAK3	11
BP	GO:0046488	phosphatidylinositol metabolic process	6/180	162/18800	0.00473656	0.0132911	0.00621804	HTR2A/HTR2B/PIK3CA/PIK3CD/PIK3CB/PIK3CG	6
BP	GO:0010917	negative regulation of mitochondrial membrane potential	2/180	11/18800	0.00473716	0.0132911	0.00621804	BAX/TRPV1	2
BP	GO:0031987	locomotion involved in locomotory behavior	2/180	11/18800	0.00473716	0.0132911	0.00621804	DRD2/DRD3	2
BP	GO:0032000	positive regulation of fatty acid beta-oxidation	2/180	11/18800	0.00473716	0.0132911	0.00621804	PPARA/FABP1	2
BP	GO:0033148	positive regulation of intracellular estrogen receptor signaling pathway	2/180	11/18800	0.00473716	0.0132911	0.00621804	PARP1/AR	2
BP	GO:0045628	regulation of T-helper 2 cell differentiation	2/180	11/18800	0.00473716	0.0132911	0.00621804	RARA/PRKCZ	2
BP	GO:0045837	negative regulation of membrane potential	2/180	11/18800	0.00473716	0.0132911	0.00621804	BAX/TRPV1	2
BP	GO:0051081	nuclear membrane disassembly	2/180	11/18800	0.00473716	0.0132911	0.00621804	PRKCA/PRKCB	2
BP	GO:0051610	serotonin uptake	2/180	11/18800	0.00473716	0.0132911	0.00621804	SLC6A4/ITGB3	2
BP	GO:0060159	regulation of dopamine receptor signaling pathway	2/180	11/18800	0.00473716	0.0132911	0.00621804	DRD2/DRD3	2
BP	GO:0061365	positive regulation of triglyceride lipase activity	2/180	11/18800	0.00473716	0.0132911	0.00621804	NR1H2/NR1H3	2
BP	GO:0070471	uterine smooth muscle contraction	2/180	11/18800	0.00473716	0.0132911	0.00621804	ADRA2A/ADRA2B	2
BP	GO:0071394	cellular response to testosterone stimulus	2/180	11/18800	0.00473716	0.0132911	0.00621804	AR/ROCK2	2
BP	GO:0071803	positive regulation of podosome assembly	2/180	11/18800	0.00473716	0.0132911	0.00621804	SRC/TNF	2
BP	GO:0072584	caveolin-mediated endocytosis	2/180	11/18800	0.00473716	0.0132911	0.00621804	SRC/MAPK1	2
BP	GO:1903897	regulation of PERK-mediated unfolded protein response	2/180	11/18800	0.00473716	0.0132911	0.00621804	PTPN1/PTPN2	2
BP	GO:0050803	regulation of synapse structure or activity	7/180	215/18800	0.00473802	0.0132911	0.00621804	TNF/APP/DRD2/CDK5/VCP/MAPK14/CDK5R1	7
BP	GO:0001894	tissue homeostasis	8/180	272/18800	0.00477511	0.013386	0.00626244	KDR/PTGS2/SRC/PRKCA/ADRB2/NOX4/ITGB3/BAX	8
BP	GO:0050818	regulation of coagulation	4/180	71/18800	0.00479501	0.0134234	0.00627995	PRKCD/SERPINE1/F2/PLG	4
BP	GO:1904427	positive regulation of calcium ion transmembrane transport	4/180	71/18800	0.00479501	0.0134234	0.00627995	G6PD/CDK5/F2/BAX	4
BP	GO:0042303	molting cycle	5/180	114/18800	0.00482308	0.0134836	0.00630811	EGFR/PTGS2/TNF/TERT/GLI2	5
BP	GO:0042633	hair cycle	5/180	114/18800	0.00482308	0.0134836	0.00630811	EGFR/PTGS2/TNF/TERT/GLI2	5
BP	GO:0007568	aging	6/180	163/18800	0.00487943	0.0136141	0.00636916	PTGS2/SLC6A3/HTR2A/CNR1/ADRA1A/NPY5R	6
BP	GO:0007431	salivary gland development	3/180	36/18800	0.00488634	0.0136141	0.00636916	EGFR/TNF/TGFB1	3
BP	GO:0045742	positive regulation of epidermal growth factor receptor signaling pathway	3/180	36/18800	0.00488634	0.0136141	0.00636916	ADORA1/ADRA2A/PLAUR	3
BP	GO:0140448	signaling receptor ligand precursor processing	3/180	36/18800	0.00488634	0.0136141	0.00636916	DPP4/BCHE/CTSL	3
BP	GO:1903146	regulation of autophagy of mitochondrion	3/180	36/18800	0.00488634	0.0136141	0.00636916	TP53/HIF1A/SREBF2	3
BP	GO:1990748	cellular detoxification	5/180	115/18800	0.00500404	0.0139325	0.00651815	PTGS2/PTGS1/PTGES/FABP1/PIM1	5
BP	GO:0014855	striated muscle cell proliferation	4/180	72/18800	0.00503977	0.014013	0.0065558	PPARD/GLI1/MAPK14/PIM1	4
BP	GO:1903036	positive regulation of response to wounding	4/180	72/18800	0.00503977	0.014013	0.0065558	ADRA2A/SERPINE1/F2/PLG	4
BP	GO:0042113	B cell activation	9/180	336/18800	0.00518343	0.0144027	0.00673811	TP53/PRKCB/TGFB1/IL2/PRKCD/BAX/PIK3CD/PTPN2/JAK3	9
BP	GO:0003176	aortic valve development	3/180	37/18800	0.00528049	0.0146076	0.00683398	TGFB1/ROCK1/ROCK2	3
BP	GO:0008207	C21-steroid hormone metabolic process	3/180	37/18800	0.00528049	0.0146076	0.00683398	AKR1B1/AKR1C2/CYP17A1	3
BP	GO:0014741	negative regulation of muscle hypertrophy	3/180	37/18800	0.00528049	0.0146076	0.00683398	PPARG/G6PD/PPARA	3
BP	GO:0046621	negative regulation of organ growth	3/180	37/18800	0.00528049	0.0146076	0.00683398	SLC6A4/G6PD/PPARA	3
BP	GO:0055023	positive regulation of cardiac muscle tissue growth	3/180	37/18800	0.00528049	0.0146076	0.00683398	GLI1/MAPK14/PIM1	3
BP	GO:2000279	negative regulation of DNA biosynthetic process	3/180	37/18800	0.00528049	0.0146076	0.00683398	TP53/SRC/ACVRL1	3
BP	GO:1990778	protein localization to cell periphery	9/180	337/18800	0.00528288	0.0146076	0.00683398	LGALS3/EGFR/TNF/CDK5/TGFB1/AR/ROCK1/ROCK2/PRKCZ	9
BP	GO:0043462	regulation of ATP-dependent activity	4/180	73/18800	0.00529278	0.0146076	0.00683398	TP53/TNNI3/TNNT2/TNNC1	4
BP	GO:0045123	cellular extravasation	4/180	73/18800	0.00529278	0.0146076	0.00683398	TNF/ROCK1/PIK3CD/PIK3CG	4
BP	GO:0060415	muscle tissue morphogenesis	4/180	73/18800	0.00529278	0.0146076	0.00683398	TGFB1/TNNI3/TNNT2/TNNC1	4
BP	GO:0001959	regulation of cytokine-mediated signaling pathway	6/180	166/18800	0.00532707	0.0146924	0.00687364	HIF1A/PPARG/PTPN1/NR1H2/NR1H3/PTPN2	6
BP	GO:0030072	peptide hormone secretion	7/180	220/18800	0.00536168	0.0147779	0.00691365	TNF/HIF1A/PPARD/DRD2/CNR1/ADRA2A/ALOX5	7
BP	GO:0002761	regulation of myeloid leukocyte differentiation	5/180	117/18800	0.00538032	0.0147896	0.0069191	TNF/PRKCA/TGFB1/RARA/PTPN2	5
BP	GO:0015718	monocarboxylic acid transport	5/180	117/18800	0.00538032	0.0147896	0.0069191	TNF/DRD2/DRD3/PTGES/PLA2G2A	5
BP	GO:0032609	interferon-gamma production	5/180	117/18800	0.00538032	0.0147896	0.0069191	TNF/IL2/LGALS9/RARA/TYK2	5
BP	GO:0032649	regulation of interferon-gamma production	5/180	117/18800	0.00538032	0.0147896	0.0069191	TNF/IL2/LGALS9/RARA/TYK2	5
BP	GO:0002700	regulation of production of molecular mediator of immune response	6/180	167/18800	0.00548276	0.015051	0.0070414	TNF/SPHK2/TGFB1/IL2/PRKCZ/JAK3	6
BP	GO:0034250	positive regulation of cellular amide metabolic process	6/180	167/18800	0.00548276	0.015051	0.0070414	TNF/CYP1B1/SPHK2/CHRNA7/PRKCD/ROCK2	6
BP	GO:0070988	demethylation	4/180	74/18800	0.00555415	0.0152368	0.00712832	CYP2C9/CYP2D6/CYP3A4/CYP51A1	4
BP	GO:0000012	single strand break repair	2/180	12/18800	0.00564896	0.0152723	0.00714492	PARP1/TDP1	2
BP	GO:0002024	diet induced thermogenesis	2/180	12/18800	0.00564896	0.0152723	0.00714492	ADRB2/TRPV1	2
BP	GO:0002674	negative regulation of acute inflammatory response	2/180	12/18800	0.00564896	0.0152723	0.00714492	ADORA1/NPY5R	2
BP	GO:0002863	positive regulation of inflammatory response to antigenic stimulus	2/180	12/18800	0.00564896	0.0152723	0.00714492	TNF/CNR1	2
BP	GO:0030397	membrane disassembly	2/180	12/18800	0.00564896	0.0152723	0.00714492	PRKCA/PRKCB	2
BP	GO:0030656	regulation of vitamin metabolic process	2/180	12/18800	0.00564896	0.0152723	0.00714492	TNF/CYP27B1	2
BP	GO:0032252	secretory granule localization	2/180	12/18800	0.00564896	0.0152723	0.00714492	MAP2/PIK3CG	2
BP	GO:0033145	positive regulation of intracellular steroid hormone receptor signaling pathway	2/180	12/18800	0.00564896	0.0152723	0.00714492	PARP1/AR	2
BP	GO:0033629	negative regulation of cell adhesion mediated by integrin	2/180	12/18800	0.00564896	0.0152723	0.00714492	CYP1B1/SERPINE1	2
BP	GO:0045602	negative regulation of endothelial cell differentiation	2/180	12/18800	0.00564896	0.0152723	0.00714492	XDH/ACVRL1	2
BP	GO:0046322	negative regulation of fatty acid oxidation	2/180	12/18800	0.00564896	0.0152723	0.00714492	ACACB/CNR1	2
BP	GO:0046541	saliva secretion	2/180	12/18800	0.00564896	0.0152723	0.00714492	CHRM1/CHRM3	2
BP	GO:0048521	negative regulation of behavior	2/180	12/18800	0.00564896	0.0152723	0.00714492	DRD2/ADORA1	2
BP	GO:0048548	regulation of pinocytosis	2/180	12/18800	0.00564896	0.0152723	0.00714492	NR1H2/NR1H3	2
BP	GO:0051001	negative regulation of nitric-oxide synthase activity	2/180	12/18800	0.00564896	0.0152723	0.00714492	CNR1/CNR2	2
BP	GO:0061052	negative regulation of cell growth involved in cardiac muscle cell development	2/180	12/18800	0.00564896	0.0152723	0.00714492	G6PD/PPARA	2
BP	GO:0098884	postsynaptic neurotransmitter receptor internalization	2/180	12/18800	0.00564896	0.0152723	0.00714492	DRD3/ITGB3	2
BP	GO:0099550	trans-synaptic signaling, modulating synaptic transmission	2/180	12/18800	0.00564896	0.0152723	0.00714492	CNR1/PLG	2
BP	GO:0140239	postsynaptic endocytosis	2/180	12/18800	0.00564896	0.0152723	0.00714492	DRD3/ITGB3	2
BP	GO:1900272	negative regulation of long-term synaptic potentiation	2/180	12/18800	0.00564896	0.0152723	0.00714492	APP/ADORA1	2
BP	GO:1905205	positive regulation of connective tissue replacement	2/180	12/18800	0.00564896	0.0152723	0.00714492	ROCK1/ROCK2	2
BP	GO:2000303	regulation of ceramide biosynthetic process	2/180	12/18800	0.00564896	0.0152723	0.00714492	SPHK2/PRKCD	2
BP	GO:0002701	negative regulation of production of molecular mediator of immune response	3/180	38/18800	0.00569323	0.0153012	0.00715848	TNF/TGFB1/JAK3	3
BP	GO:0007617	mating behavior	3/180	38/18800	0.00569323	0.0153012	0.00715848	SLC6A4/APP/CNR1	3
BP	GO:0032371	regulation of sterol transport	3/180	38/18800	0.00569323	0.0153012	0.00715848	CETP/NR1H2/NR1H3	3
BP	GO:0032374	regulation of cholesterol transport	3/180	38/18800	0.00569323	0.0153012	0.00715848	CETP/NR1H2/NR1H3	3
BP	GO:0032965	regulation of collagen biosynthetic process	3/180	38/18800	0.00569323	0.0153012	0.00715848	PPARD/TGFB1/F2	3
BP	GO:0045616	regulation of keratinocyte differentiation	3/180	38/18800	0.00569323	0.0153012	0.00715848	ROCK1/ROCK2/CYP27B1	3
BP	GO:0048246	macrophage chemotaxis	3/180	38/18800	0.00569323	0.0153012	0.00715848	LGALS3/MAPK1/CYP19A1	3
BP	GO:1901186	positive regulation of ERBB signaling pathway	3/180	38/18800	0.00569323	0.0153012	0.00715848	ADORA1/ADRA2A/PLAUR	3
BP	GO:1901385	regulation of voltage-gated calcium channel activity	3/180	38/18800	0.00569323	0.0153012	0.00715848	DRD2/CDK5/DRD3	3
BP	GO:0021953	central nervous system neuron differentiation	6/180	169/18800	0.0058041	0.0155788	0.00728834	HSP90AA1/DRD2/CDK5/MAP2/GLI2/RORA	6
BP	GO:1901136	carbohydrate derivative catabolic process	6/180	169/18800	0.0058041	0.0155788	0.00728834	XDH/TGFB1/PDE10A/PRKCD/CTSL/PDE5A	6
BP	GO:0006278	RNA-templated DNA biosynthetic process	4/180	75/18800	0.005824	0.0156016	0.00729901	HSP90AA1/SRC/MAPK1/TERT	4
BP	GO:0086003	cardiac muscle cell contraction	4/180	75/18800	0.005824	0.0156016	0.00729901	KCNH2/ADORA1/PIK3CA/SCN5A	4
BP	GO:0120192	tight junction assembly	4/180	75/18800	0.005824	0.0156016	0.00729901	TNF/PRKACA/ROCK1/ROCK2	4
BP	GO:0090100	positive regulation of transmembrane receptor protein serine/threonine kinase signaling pathway	5/180	120/18800	0.00598165	0.0160135	0.00749169	KDR/PARP1/PPARG/ACVRL1/TGFB1	5
BP	GO:0060348	bone development	7/180	225/18800	0.00604508	0.0161728	0.0075662	KDR/TP53/SRC/MAPK14/RARA/MMP13/RARB	7
BP	GO:0030968	endoplasmic reticulum unfolded protein response	4/180	76/18800	0.00610246	0.016305	0.00762807	PTPN1/VCP/BAX/PTPN2	4
BP	GO:0043299	leukocyte degranulation	4/180	76/18800	0.00610246	0.016305	0.00762807	SPHK2/LGALS9/PIK3CD/PIK3CG	4
BP	GO:0009187	cyclic nucleotide metabolic process	3/180	39/18800	0.00612478	0.0163116	0.00763114	PDE10A/PDE5A/RORA	3
BP	GO:0014912	negative regulation of smooth muscle cell migration	3/180	39/18800	0.00612478	0.0163116	0.00763114	PPARD/SERPINE1/IGFBP3	3
BP	GO:0045823	positive regulation of heart contraction	3/180	39/18800	0.00612478	0.0163116	0.00763114	ADRA1A/ADRA1B/ADRA1D	3
BP	GO:1901020	negative regulation of calcium ion transmembrane transporter activity	3/180	39/18800	0.00612478	0.0163116	0.00763114	DRD2/DRD3/ADRA2A	3
BP	GO:2000516	positive regulation of CD4-positive, alpha-beta T cell activation	3/180	39/18800	0.00612478	0.0163116	0.00763114	LGALS9/RARA/PRKCZ	3
BP	GO:0048675	axon extension	5/180	121/18800	0.00619219	0.0164697	0.00770512	HSP90AA1/CDK5/MAP2/CDK5R1/LIMK1	5
BP	GO:0071482	cellular response to light stimulus	5/180	121/18800	0.00619219	0.0164697	0.00770512	TP53/PARP1/PTGS2/PRKCD/BAX	5
BP	GO:1990138	neuron projection extension	6/180	172/18800	0.00631161	0.0167765	0.00784864	HSP90AA1/CDK5/MAP2/CDK5R1/PRKCZ/LIMK1	6
BP	GO:0007265	Ras protein signal transduction	9/180	347/18800	0.00636084	0.0168964	0.00790473	TP53/ADRA1A/ADRA2A/AGTR1/ROCK1/ROCK2/PIK3CB/PIK3CG/LIMK1	9
BP	GO:0032729	positive regulation of interferon-gamma production	4/180	77/18800	0.00638963	0.01694	0.00792513	TNF/IL2/LGALS9/TYK2	4
BP	GO:0043297	apical junction assembly	4/180	77/18800	0.00638963	0.01694	0.00792513	TNF/PRKACA/ROCK1/ROCK2	4
BP	GO:0051339	regulation of lyase activity	4/180	77/18800	0.00638963	0.01694	0.00792513	DRD2/ADORA3/ADRB2/DRD3	4
BP	GO:0071901	negative regulation of protein serine/threonine kinase activity	5/180	122/18800	0.00640788	0.0169774	0.00794263	HMGCR/PPARG/PRKCD/PTPN1/PIK3CB	5
BP	GO:0044262	cellular carbohydrate metabolic process	8/180	287/18800	0.0065433	0.0172869	0.00808742	TP53/SRC/BRAF/ACACB/PPARA/PTPN2/RORA/PFKFB3	8
BP	GO:0001953	negative regulation of cell-matrix adhesion	3/180	40/18800	0.00657538	0.0172869	0.00808742	SRC/ACVRL1/SERPINE1	3
BP	GO:0045740	positive regulation of DNA replication	3/180	40/18800	0.00657538	0.0172869	0.00808742	EGFR/GLI1/GLI2	3
BP	GO:0048489	synaptic vesicle transport	3/180	40/18800	0.00657538	0.0172869	0.00808742	CDK5/DNM1/MAP2	3
BP	GO:0071392	cellular response to estradiol stimulus	3/180	40/18800	0.00657538	0.0172869	0.00808742	EGFR/ESR1/ESR2	3
BP	GO:0097009	energy homeostasis	3/180	40/18800	0.00657538	0.0172869	0.00808742	ACACB/PRCP/PIK3CA	3
BP	GO:1903524	positive regulation of blood circulation	3/180	40/18800	0.00657538	0.0172869	0.00808742	ADRA1A/ADRA1B/ADRA1D	3
BP	GO:1901989	positive regulation of cell cycle phase transition	5/180	123/18800	0.00662881	0.0172869	0.00808742	MDM2/EGFR/APP/GLI1/TERT	5
BP	GO:0003084	positive regulation of systemic arterial blood pressure	2/180	13/18800	0.00663421	0.0172869	0.00808742	ADORA1/ADRA1A	2
BP	GO:0006000	fructose metabolic process	2/180	13/18800	0.00663421	0.0172869	0.00808742	AKR1B1/PFKFB3	2
BP	GO:0007183	SMAD protein complex assembly	2/180	13/18800	0.00663421	0.0172869	0.00808742	PARP1/TGFB1	2
BP	GO:0009214	cyclic nucleotide catabolic process	2/180	13/18800	0.00663421	0.0172869	0.00808742	PDE10A/PDE5A	2
BP	GO:0021819	layer formation in cerebral cortex	2/180	13/18800	0.00663421	0.0172869	0.00808742	CDK5/CDK5R1	2
BP	GO:0030157	pancreatic juice secretion	2/180	13/18800	0.00663421	0.0172869	0.00808742	NR1H2/NR1H3	2
BP	GO:0031392	regulation of prostaglandin biosynthetic process	2/180	13/18800	0.00663421	0.0172869	0.00808742	PTGS2/FABP5	2
BP	GO:0035810	positive regulation of urine volume	2/180	13/18800	0.00663421	0.0172869	0.00808742	DRD2/ADORA2A	2
BP	GO:0042363	fat-soluble vitamin catabolic process	2/180	13/18800	0.00663421	0.0172869	0.00808742	CYP3A4/CYP27B1	2
BP	GO:0042541	hemoglobin biosynthetic process	2/180	13/18800	0.00663421	0.0172869	0.00808742	HIF1A/PRMT1	2
BP	GO:0045741	positive regulation of epidermal growth factor-activated receptor activity	2/180	13/18800	0.00663421	0.0172869	0.00808742	ADORA1/ADRA2A	2
BP	GO:0048012	hepatocyte growth factor receptor signaling pathway	2/180	13/18800	0.00663421	0.0172869	0.00808742	PTPN1/PTPN2	2
BP	GO:0061418	regulation of transcription from RNA polymerase II promoter in response to hypoxia	2/180	13/18800	0.00663421	0.0172869	0.00808742	TP53/HIF1A	2
BP	GO:0070234	positive regulation of T cell apoptotic process	2/180	13/18800	0.00663421	0.0172869	0.00808742	TP53/LGALS9	2
BP	GO:0071287	cellular response to manganese ion	2/180	13/18800	0.00663421	0.0172869	0.00808742	APP/BACE1	2
BP	GO:0090153	regulation of sphingolipid biosynthetic process	2/180	13/18800	0.00663421	0.0172869	0.00808742	SPHK2/PRKCD	2
BP	GO:1903054	negative regulation of extracellular matrix organization	2/180	13/18800	0.00663421	0.0172869	0.00808742	DPP4/TGFB1	2
BP	GO:1905038	regulation of membrane lipid metabolic process	2/180	13/18800	0.00663421	0.0172869	0.00808742	SPHK2/PRKCD	2
BP	GO:0042129	regulation of T cell proliferation	6/180	174/18800	0.00666743	0.0173624	0.00812276	LGALS3/IL2/LGALS9/PDE5A/TYK2/JAK3	6
BP	GO:0043537	negative regulation of blood vessel endothelial cell migration	4/180	78/18800	0.00668564	0.0173988	0.00813978	TNF/PPARG/ACVRL1/TGFB1	4
BP	GO:0002688	regulation of leukocyte chemotaxis	5/180	124/18800	0.00685501	0.017817	0.00833542	DPP4/LGALS9/MAPK1/SERPINE1/CYP19A1	5
BP	GO:0046660	female sex differentiation	5/180	124/18800	0.00685501	0.017817	0.00833542	KDR/SRC/ESR1/CYP19A1/BAX	5
BP	GO:0032418	lysosome localization	4/180	79/18800	0.00699059	0.0181234	0.0084788	SPHK2/LGALS9/PIK3CD/PIK3CG	4
BP	GO:0048145	regulation of fibroblast proliferation	4/180	79/18800	0.00699059	0.0181234	0.0084788	TP53/EGFR/ESR1/BAX	4
BP	GO:0072332	intrinsic apoptotic signaling pathway by p53 class mediator	4/180	79/18800	0.00699059	0.0181234	0.0084788	MDM2/TP53/BAX/FHIT	4
BP	GO:1990849	vacuolar localization	4/180	79/18800	0.00699059	0.0181234	0.0084788	SPHK2/LGALS9/PIK3CD/PIK3CG	4
BP	GO:0002714	positive regulation of B cell mediated immunity	3/180	41/18800	0.00704521	0.0181732	0.00850208	TNF/TGFB1/IL2	3
BP	GO:0002891	positive regulation of immunoglobulin mediated immune response	3/180	41/18800	0.00704521	0.0181732	0.00850208	TNF/TGFB1/IL2	3
BP	GO:0009154	purine ribonucleotide catabolic process	3/180	41/18800	0.00704521	0.0181732	0.00850208	XDH/PDE10A/PDE5A	3
BP	GO:0042119	neutrophil activation	3/180	41/18800	0.00704521	0.0181732	0.00850208	TNF/PRKCD/PLA2G2A	3
BP	GO:0045124	regulation of bone resorption	3/180	41/18800	0.00704521	0.0181732	0.00850208	SRC/PRKCA/ITGB3	3
BP	GO:0071548	response to dexamethasone	3/180	41/18800	0.00704521	0.0181732	0.00850208	NR3C1/CYP1B1/PIK3CA	3
BP	GO:0120178	steroid hormone biosynthetic process	3/180	41/18800	0.00704521	0.0181732	0.00850208	AKR1B1/CYP17A1/CYP19A1	3
BP	GO:1905314	semi-lunar valve development	3/180	41/18800	0.00704521	0.0181732	0.00850208	TGFB1/ROCK1/ROCK2	3
BP	GO:0002697	regulation of immune effector process	9/180	353/18800	0.00708448	0.018263	0.0085441	LGALS3/TNF/SPHK2/TGFB1/IL2/LGALS9/RARA/PRKCZ/JAK3	9
BP	GO:0048644	muscle organ morphogenesis	4/180	80/18800	0.00730461	0.0188186	0.00880404	TGFB1/TNNI3/TNNT2/TNNC1	4
BP	GO:0060759	regulation of response to cytokine stimulus	6/180	178/18800	0.00742243	0.0191102	0.00894044	HIF1A/PPARG/PTPN1/NR1H2/NR1H3/PTPN2	6
BP	GO:0010907	positive regulation of glucose metabolic process	3/180	42/18800	0.00753448	0.0193259	0.00904138	SRC/PPARA/PTPN2	3
BP	GO:0014911	positive regulation of smooth muscle cell migration	3/180	42/18800	0.00753448	0.0193259	0.00904138	SRC/CYP1B1/TERT	3
BP	GO:0030501	positive regulation of bone mineralization	3/180	42/18800	0.00753448	0.0193259	0.00904138	TGFB1/ADRB2/ALOX5	3
BP	GO:0031670	cellular response to nutrient	3/180	42/18800	0.00753448	0.0193259	0.00904138	RXRA/CYP27B1/PIM1	3
BP	GO:0071354	cellular response to interleukin-6	3/180	42/18800	0.00753448	0.0193259	0.00904138	SRC/PTPN2/JAK1	3
BP	GO:0090207	regulation of triglyceride metabolic process	3/180	42/18800	0.00753448	0.0193259	0.00904138	PIK3CG/NR1H2/NR1H3	3
BP	GO:0043409	negative regulation of MAPK cascade	6/180	179/18800	0.00762045	0.019473	0.00911019	HMGCR/PPARG/PRKCD/PTPN1/PIK3CB/PTPN2	6
BP	GO:0006096	glycolytic process	4/180	81/18800	0.00762778	0.019473	0.00911019	HIF1A/PPARA/APP/HTR2A	4
BP	GO:0048144	fibroblast proliferation	4/180	81/18800	0.00762778	0.019473	0.00911019	TP53/EGFR/ESR1/BAX	4
BP	GO:0120193	tight junction organization	4/180	81/18800	0.00762778	0.019473	0.00911019	TNF/PRKACA/ROCK1/ROCK2	4
BP	GO:0002864	regulation of acute inflammatory response to antigenic stimulus	2/180	14/18800	0.00769147	0.019473	0.00911019	CNR1/NPY5R	2
BP	GO:0009886	post-embryonic animal morphogenesis	2/180	14/18800	0.00769147	0.019473	0.00911019	KDR/BAX	2
BP	GO:0010867	positive regulation of triglyceride biosynthetic process	2/180	14/18800	0.00769147	0.019473	0.00911019	NR1H2/NR1H3	2
BP	GO:0021984	adenohypophysis development	2/180	14/18800	0.00769147	0.019473	0.00911019	SLC6A3/DRD2	2
BP	GO:0030049	muscle filament sliding	2/180	14/18800	0.00769147	0.019473	0.00911019	TNNT2/TNNC1	2
BP	GO:0035672	oligopeptide transmembrane transport	2/180	14/18800	0.00769147	0.019473	0.00911019	ABCC1/CA2	2
BP	GO:0036151	phosphatidylcholine acyl-chain remodeling	2/180	14/18800	0.00769147	0.019473	0.00911019	NR1H2/NR1H3	2
BP	GO:0042754	negative regulation of circadian rhythm	2/180	14/18800	0.00769147	0.019473	0.00911019	DRD2/ADORA1	2
BP	GO:0044849	estrous cycle	2/180	14/18800	0.00769147	0.019473	0.00911019	OPRM1/CYP1B1	2
BP	GO:0047484	regulation of response to osmotic stress	2/180	14/18800	0.00769147	0.019473	0.00911019	ABCB1/PTGS2	2
BP	GO:0055012	ventricular cardiac muscle cell differentiation	2/180	14/18800	0.00769147	0.019473	0.00911019	RARA/RARB	2
BP	GO:0060576	intestinal epithelial cell development	2/180	14/18800	0.00769147	0.019473	0.00911019	SRC/HIF1A	2
BP	GO:0071236	cellular response to antibiotic	2/180	14/18800	0.00769147	0.019473	0.00911019	MDM2/TP53	2
BP	GO:0071801	regulation of podosome assembly	2/180	14/18800	0.00769147	0.019473	0.00911019	SRC/TNF	2
BP	GO:0072672	neutrophil extravasation	2/180	14/18800	0.00769147	0.019473	0.00911019	PIK3CD/PIK3CG	2
BP	GO:1903894	regulation of IRE1-mediated unfolded protein response	2/180	14/18800	0.00769147	0.019473	0.00911019	PTPN1/BAX	2
BP	GO:2001171	positive regulation of ATP biosynthetic process	2/180	14/18800	0.00769147	0.019473	0.00911019	PPARA/VCP	2
BP	GO:0002703	regulation of leukocyte mediated immunity	7/180	236/18800	0.00777554	0.0196616	0.00919843	TNF/SPHK2/TGFB1/IL2/LGALS9/PRKCZ/JAK3	7
BP	GO:0033673	negative regulation of kinase activity	7/180	236/18800	0.00777554	0.0196616	0.00919843	HMGCR/PPARG/ADORA2A/PRKCD/PTPN1/PIK3CB/PTPN2	7
BP	GO:0071621	granulocyte chemotaxis	5/180	128/18800	0.00781397	0.0197466	0.00923819	LGALS3/DPP4/MAPK1/PIK3CD/PIK3CG	5
BP	GO:0007416	synapse assembly	6/180	180/18800	0.00782226	0.0197554	0.0092423	ACHE/APP/DRD2/CDK5/GABRA2/GABRA1	6
BP	GO:0006757	ATP generation from ADP	4/180	82/18800	0.00796024	0.0200792	0.00939376	HIF1A/PPARA/APP/HTR2A	4
BP	GO:0008589	regulation of smoothened signaling pathway	4/180	82/18800	0.00796024	0.0200792	0.00939376	PRKACA/VCP/GLI1/RORA	4
BP	GO:0003009	skeletal muscle contraction	3/180	43/18800	0.00804336	0.0202019	0.0094512	TNF/TNNI3/TNNC1	3
BP	GO:0010712	regulation of collagen metabolic process	3/180	43/18800	0.00804336	0.0202019	0.0094512	PPARD/TGFB1/F2	3
BP	GO:0014002	astrocyte development	3/180	43/18800	0.00804336	0.0202019	0.0094512	TNF/APP/ADORA2A	3
BP	GO:0014075	response to amine	3/180	43/18800	0.00804336	0.0202019	0.0094512	DRD2/ADORA2A/CNR2	3
BP	GO:0042554	superoxide anion generation	3/180	43/18800	0.00804336	0.0202019	0.0094512	TGFB1/PRKCD/NOX4	3
BP	GO:0044058	regulation of digestive system process	3/180	43/18800	0.00804336	0.0202019	0.0094512	NR1H2/NR1H3/TRPV1	3
BP	GO:0140353	lipid export from cell	3/180	43/18800	0.00804336	0.0202019	0.0094512	AGTR1/PTGES/CYP19A1	3
BP	GO:0046395	carboxylic acid catabolic process	7/180	238/18800	0.00812582	0.0203966	0.00954225	PON1/ACACB/FAAH/PPARD/PPARA/CNR1/FABP1	7
BP	GO:0031647	regulation of protein stability	8/180	300/18800	0.00844353	0.0211811	0.00990927	MDM2/TP53/HSP90AA1/SRC/PRKCD/MAPK1/TERT/PIM1	8
BP	GO:0010799	regulation of peptidyl-threonine phosphorylation	3/180	44/18800	0.00857203	0.0214379	0.0100294	APP/TGFB1/MAPK1	3
BP	GO:0010828	positive regulation of glucose transmembrane transport	3/180	44/18800	0.00857203	0.0214379	0.0100294	BRAF/TERT/MAPK14	3
BP	GO:0019098	reproductive behavior	3/180	44/18800	0.00857203	0.0214379	0.0100294	SLC6A4/APP/CNR1	3
BP	GO:0030517	negative regulation of axon extension	3/180	44/18800	0.00857203	0.0214379	0.0100294	CDK5/MAP2/CDK5R1	3
BP	GO:0050856	regulation of T cell receptor signaling pathway	3/180	44/18800	0.00857203	0.0214379	0.0100294	LGALS3/PTPN2/LCK	3
BP	GO:0006275	regulation of DNA replication	5/180	131/18800	0.00859177	0.0214481	0.0100342	TP53/EGFR/ACVRL1/GLI1/GLI2	5
BP	GO:0006639	acylglycerol metabolic process	5/180	131/18800	0.00859177	0.0214481	0.0100342	FAAH/CETP/PIK3CG/NR1H2/NR1H3	5
BP	GO:0050853	B cell receptor signaling pathway	5/180	131/18800	0.00859177	0.0214481	0.0100342	PRKCB/MAPK1/BAX/PIK3CD/LCK	5
BP	GO:0060485	mesenchyme development	8/180	301/18800	0.00860518	0.0214685	0.0100437	MDM2/HIF1A/ACVRL1/TGFB1/MAPK1/HTR2B/ROCK1/ROCK2	8
BP	GO:0002070	epithelial cell maturation	2/180	15/18800	0.00881926	0.0217906	0.0101944	HIF1A/AKR1B1	2
BP	GO:0002679	respiratory burst involved in defense response	2/180	15/18800	0.00881926	0.0217906	0.0101944	PIK3CD/PIK3CG	2
BP	GO:0006098	pentose-phosphate shunt	2/180	15/18800	0.00881926	0.0217906	0.0101944	TP53/G6PD	2
BP	GO:0009111	vitamin catabolic process	2/180	15/18800	0.00881926	0.0217906	0.0101944	CYP3A4/CYP27B1	2
BP	GO:0010889	regulation of sequestering of triglyceride	2/180	15/18800	0.00881926	0.0217906	0.0101944	PPARG/PPARA	2
BP	GO:0034112	positive regulation of homotypic cell-cell adhesion	2/180	15/18800	0.00881926	0.0217906	0.0101944	PLAUR/JAK1	2
BP	GO:0034116	positive regulation of heterotypic cell-cell adhesion	2/180	15/18800	0.00881926	0.0217906	0.0101944	TNF/LCK	2
BP	GO:0034380	high-density lipoprotein particle assembly	2/180	15/18800	0.00881926	0.0217906	0.0101944	PRKACA/NR1H2	2
BP	GO:0045064	T-helper 2 cell differentiation	2/180	15/18800	0.00881926	0.0217906	0.0101944	RARA/PRKCZ	2
BP	GO:0055091	phospholipid homeostasis	2/180	15/18800	0.00881926	0.0217906	0.0101944	FABP3/CETP	2
BP	GO:0060456	positive regulation of digestive system process	2/180	15/18800	0.00881926	0.0217906	0.0101944	NR1H2/TRPV1	2
BP	GO:0106070	regulation of adenylate cyclase-activating G protein-coupled receptor signaling pathway	2/180	15/18800	0.00881926	0.0217906	0.0101944	OPRM1/PRKCA	2
BP	GO:1902563	regulation of neutrophil activation	2/180	15/18800	0.00881926	0.0217906	0.0101944	TNF/PLA2G2A	2
BP	GO:2000345	regulation of hepatocyte proliferation	2/180	15/18800	0.00881926	0.0217906	0.0101944	TNF/GLI1	2
BP	GO:2001138	regulation of phospholipid transport	2/180	15/18800	0.00881926	0.0217906	0.0101944	PRKCD/CETP	2
BP	GO:2001279	regulation of unsaturated fatty acid biosynthetic process	2/180	15/18800	0.00881926	0.0217906	0.0101944	PTGS2/FABP5	2
BP	GO:0016054	organic acid catabolic process	7/180	242/18800	0.00886114	0.0218581	0.010226	PON1/ACACB/FAAH/PPARD/PPARA/CNR1/FABP1	7
BP	GO:0000723	telomere maintenance	5/180	132/18800	0.00886253	0.0218581	0.010226	HSP90AA1/PARP1/SRC/MAPK1/TERT	5
BP	GO:0006638	neutral lipid metabolic process	5/180	132/18800	0.00886253	0.0218581	0.010226	FAAH/CETP/PIK3CG/NR1H2/NR1H3	5
BP	GO:0061138	morphogenesis of a branching epithelium	6/180	185/18800	0.00888946	0.0219113	0.0102509	KDR/SRC/TNF/ESR1/AR/GLI2	6
BP	GO:0008625	extrinsic apoptotic signaling pathway via death domain receptors	4/180	85/18800	0.00901429	0.0221923	0.0103824	LGALS3/TNF/SERPINE1/BAX	4
BP	GO:0010507	negative regulation of autophagy	4/180	85/18800	0.00901429	0.0221923	0.0103824	TP53/ADRA1A/HTR2B/PIK3CA	4
BP	GO:0006195	purine nucleotide catabolic process	3/180	45/18800	0.00912065	0.0224005	0.0104797	XDH/PDE10A/PDE5A	3
BP	GO:0032892	positive regulation of organic acid transport	3/180	45/18800	0.00912065	0.0224005	0.0104797	FABP3/ADORA2A/PTGES	3
BP	GO:0046006	regulation of activated T cell proliferation	3/180	45/18800	0.00912065	0.0224005	0.0104797	IL2/LGALS9/JAK3	3
BP	GO:1903170	negative regulation of calcium ion transmembrane transport	3/180	45/18800	0.00912065	0.0224005	0.0104797	DRD2/DRD3/ADRA2A	3
BP	GO:0007178	transmembrane receptor protein serine/threonine kinase signaling pathway	9/180	368/18800	0.00917006	0.0225083	0.0105302	KDR/TP53/PARP1/SRC/PPARG/PPARA/ACVRL1/TGFB1/MAPK14	9
BP	GO:0046364	monosaccharide biosynthetic process	4/180	86/18800	0.00938488	0.0230218	0.0107705	G6PD/PPARA/AKR1B1/PTPN2	4
BP	GO:0009261	ribonucleotide catabolic process	3/180	46/18800	0.00968937	0.023698	0.0110868	XDH/PDE10A/PDE5A	3
BP	GO:0035307	positive regulation of protein dephosphorylation	3/180	46/18800	0.00968937	0.023698	0.0110868	TGFB1/ADORA1/PRKCD	3
BP	GO:0045581	negative regulation of T cell differentiation	3/180	46/18800	0.00968937	0.023698	0.0110868	IL2/PTPN2/JAK3	3
BP	GO:0070741	response to interleukin-6	3/180	46/18800	0.00968937	0.023698	0.0110868	SRC/PTPN2/JAK1	3
BP	GO:0090199	regulation of release of cytochrome c from mitochondria	3/180	46/18800	0.00968937	0.023698	0.0110868	TP53/BAX/PLAUR	3
BP	GO:0001892	embryonic placenta development	4/180	87/18800	0.00976525	0.0238267	0.011147	EGFR/HIF1A/MAPK1/PLG	4
BP	GO:0001960	negative regulation of cytokine-mediated signaling pathway	4/180	87/18800	0.00976525	0.0238267	0.011147	PPARG/NR1H2/NR1H3/PTPN2	4
BP	GO:0010232	vascular transport	4/180	87/18800	0.00976525	0.0238267	0.011147	ABCB1/ABCC1/SLC29A1/FABP5	4
BP	GO:0150104	transport across blood-brain barrier	4/180	87/18800	0.00976525	0.0238267	0.011147	ABCB1/ABCC1/SLC29A1/FABP5	4
BP	GO:0009581	detection of external stimulus	5/180	136/18800	0.0100046	0.0242086	0.0113257	TNF/BACE1/ADORA1/HTR2A/TRPV1	5
BP	GO:0010508	positive regulation of autophagy	5/180	136/18800	0.0100046	0.0242086	0.0113257	KDR/HIF1A/ADRB2/ROCK1/PIK3CB	5
BP	GO:0045667	regulation of osteoblast differentiation	5/180	136/18800	0.0100046	0.0242086	0.0113257	TNF/PPARG/PRKACA/GLI1/RORB	5
BP	GO:0072175	epithelial tube formation	5/180	136/18800	0.0100046	0.0242086	0.0113257	HIF1A/TGFB1/PRKACA/RARA/PIK3CD	5
BP	GO:0006089	lactate metabolic process	2/180	16/18800	0.0100162	0.0242086	0.0113257	TP53/HIF1A	2
BP	GO:0006857	oligopeptide transport	2/180	16/18800	0.0100162	0.0242086	0.0113257	ABCC1/CA2	2
BP	GO:0007635	chemosensory behavior	2/180	16/18800	0.0100162	0.0242086	0.0113257	PRKCG/TRPV1	2
BP	GO:0010715	regulation of extracellular matrix disassembly	2/180	16/18800	0.0100162	0.0242086	0.0113257	DPP4/TGFB1	2
BP	GO:0033275	actin-myosin filament sliding	2/180	16/18800	0.0100162	0.0242086	0.0113257	TNNT2/TNNC1	2
BP	GO:0042448	progesterone metabolic process	2/180	16/18800	0.0100162	0.0242086	0.0113257	AKR1C2/CYP17A1	2
BP	GO:0045651	positive regulation of macrophage differentiation	2/180	16/18800	0.0100162	0.0242086	0.0113257	PRKCA/TGFB1	2
BP	GO:0051044	positive regulation of membrane protein ectodomain proteolysis	2/180	16/18800	0.0100162	0.0242086	0.0113257	TNF/ADRA2A	2
BP	GO:1900747	negative regulation of vascular endothelial growth factor signaling pathway	2/180	16/18800	0.0100162	0.0242086	0.0113257	XDH/PIK3CB	2
BP	GO:1904862	inhibitory synapse assembly	2/180	16/18800	0.0100162	0.0242086	0.0113257	GABRA2/GABRA1	2
BP	GO:1905906	regulation of amyloid fibril formation	2/180	16/18800	0.0100162	0.0242086	0.0113257	APP/CHRNA7	2
BP	GO:2001212	regulation of vasculogenesis	2/180	16/18800	0.0100162	0.0242086	0.0113257	KDR/XDH	2
BP	GO:0002699	positive regulation of immune effector process	7/180	248/18800	0.0100542	0.0242864	0.0113621	TNF/SPHK2/TGFB1/IL2/LGALS9/RARA/PRKCZ	7
BP	GO:0006814	sodium ion transport	7/180	249/18800	0.010264	0.0247403	0.0115744	SLC6A4/SLC6A3/DRD2/ADRB2/DRD3/SLC6A2/SCN5A	7
BP	GO:0001774	microglial cell activation	3/180	47/18800	0.0102783	0.0247403	0.0115744	TNF/APP/TRPV1	3
BP	GO:0032964	collagen biosynthetic process	3/180	47/18800	0.0102783	0.0247403	0.0115744	PPARD/TGFB1/F2	3
BP	GO:0036230	granulocyte activation	3/180	47/18800	0.0102783	0.0247403	0.0115744	TNF/PRKCD/PLA2G2A	3
BP	GO:0045646	regulation of erythrocyte differentiation	3/180	47/18800	0.0102783	0.0247403	0.0115744	HIF1A/PRMT1/MAPK14	3
BP	GO:0050919	negative chemotaxis	3/180	47/18800	0.0102783	0.0247403	0.0115744	DPP4/ITGB3/ITGAV	3
BP	GO:1902903	regulation of supramolecular fiber organization	9/180	376/18800	0.0104573	0.0251563	0.011769	APP/CHRNA7/PRKCD/ROCK1/MAP2/PIK3CA/CDK5R1/ROCK2/LIMK1	9
BP	GO:0051591	response to cAMP	4/180	89/18800	0.0105557	0.0253486	0.011859	CYP1B1/SLC6A3/APP/PIK3CG	4
BP	GO:0051781	positive regulation of cell division	4/180	89/18800	0.0105557	0.0253486	0.011859	DRD2/TGFB1/DRD3/HTR2B	4
BP	GO:0106027	neuron projection organization	4/180	89/18800	0.0105557	0.0253486	0.011859	APP/CDK5/CHRNA7/CDK5R1	4
BP	GO:0010543	regulation of platelet activation	3/180	48/18800	0.0108877	0.0260542	0.0121891	PRKCA/PRKCD/F2	3
BP	GO:0035272	exocrine system development	3/180	48/18800	0.0108877	0.0260542	0.0121891	EGFR/TNF/TGFB1	3
BP	GO:0043114	regulation of vascular permeability	3/180	48/18800	0.0108877	0.0260542	0.0121891	SRC/ADORA2A/TGFB1	3
BP	GO:0050798	activated T cell proliferation	3/180	48/18800	0.0108877	0.0260542	0.0121891	IL2/LGALS9/JAK3	3
BP	GO:0061028	establishment of endothelial barrier	3/180	48/18800	0.0108877	0.0260542	0.0121891	TNF/ROCK1/ROCK2	3
BP	GO:1903426	regulation of reactive oxygen species biosynthetic process	3/180	48/18800	0.0108877	0.0260542	0.0121891	SPHK2/PPARA/ALOX5	3
BP	GO:0051604	protein maturation	8/180	314/18800	0.010924	0.0260972	0.0122092	PARP1/SRC/DPP4/BACE1/PRKACA/SERPINE1/BCHE/CTSL	8
BP	GO:0006986	response to unfolded protein	5/180	139/18800	0.0109247	0.0260972	0.0122092	HSP90AA1/PTPN1/VCP/BAX/PTPN2	5
BP	GO:0009582	detection of abiotic stimulus	5/180	139/18800	0.0109247	0.0260972	0.0122092	TNF/BACE1/ADORA1/HTR2A/TRPV1	5
BP	GO:0002028	regulation of sodium ion transport	4/180	90/18800	0.010966	0.0261502	0.012234	DRD2/ADRB2/DRD3/SCN5A	4
BP	GO:0046031	ADP metabolic process	4/180	90/18800	0.010966	0.0261502	0.012234	HIF1A/PPARA/APP/HTR2A	4
BP	GO:0070301	cellular response to hydrogen peroxide	4/180	90/18800	0.010966	0.0261502	0.012234	SRC/CYP1B1/PRKCD/FABP1	4
BP	GO:0007224	smoothened signaling pathway	5/180	140/18800	0.0112439	0.0266223	0.0124549	PRKACA/VCP/GLI1/GLI2/RORA	5
BP	GO:0008584	male gonad development	5/180	140/18800	0.0112439	0.0266223	0.0124549	ESR1/CYP1B1/AR/BAX/RARA	5
BP	GO:0050921	positive regulation of chemotaxis	5/180	140/18800	0.0112439	0.0266223	0.0124549	KDR/TGFB1/LGALS9/MAPK1/SERPINE1	5
BP	GO:0002544	chronic inflammatory response	2/180	17/18800	0.0112807	0.0266223	0.0124549	TNF/CYP19A1	2
BP	GO:0002830	positive regulation of type 2 immune response	2/180	17/18800	0.0112807	0.0266223	0.0124549	RARA/PRKCZ	2
BP	GO:0009404	toxin metabolic process	2/180	17/18800	0.0112807	0.0266223	0.0124549	CYP1B1/CYP3A4	2
BP	GO:0020027	hemoglobin metabolic process	2/180	17/18800	0.0112807	0.0266223	0.0124549	HIF1A/PRMT1	2
BP	GO:0033189	response to vitamin A	2/180	17/18800	0.0112807	0.0266223	0.0124549	PPARD/RARA	2
BP	GO:0042753	positive regulation of circadian rhythm	2/180	17/18800	0.0112807	0.0266223	0.0124549	ADORA2A/RORA	2
BP	GO:0045623	negative regulation of T-helper cell differentiation	2/180	17/18800	0.0112807	0.0266223	0.0124549	IL2/JAK3	2
BP	GO:0048569	post-embryonic animal organ development	2/180	17/18800	0.0112807	0.0266223	0.0124549	KDR/BAX	2
BP	GO:0051770	positive regulation of nitric-oxide synthase biosynthetic process	2/180	17/18800	0.0112807	0.0266223	0.0124549	KDR/JAK3	2
BP	GO:0051895	negative regulation of focal adhesion assembly	2/180	17/18800	0.0112807	0.0266223	0.0124549	SRC/ACVRL1	2
BP	GO:0055119	relaxation of cardiac muscle	2/180	17/18800	0.0112807	0.0266223	0.0124549	PIK3CA/PDE5A	2
BP	GO:0090036	regulation of protein kinase C signaling	2/180	17/18800	0.0112807	0.0266223	0.0124549	SPHK2/ADRA1A	2
BP	GO:0150118	negative regulation of cell-substrate junction organization	2/180	17/18800	0.0112807	0.0266223	0.0124549	SRC/ACVRL1	2
BP	GO:1900037	regulation of cellular response to hypoxia	2/180	17/18800	0.0112807	0.0266223	0.0124549	ROCK2/PIK3CB	2
BP	GO:2000811	negative regulation of anoikis	2/180	17/18800	0.0112807	0.0266223	0.0124549	SRC/PIK3CA	2
BP	GO:0043122	regulation of I-kappaB kinase/NF-kappaB signaling	7/180	254/18800	0.0113606	0.0267801	0.0125287	TNF/ESR1/SPHK2/PRKCB/LGALS9/HTR2B/RORA	7
BP	GO:0070663	regulation of leukocyte proliferation	7/180	254/18800	0.0113606	0.0267801	0.0125287	LGALS3/IL2/LGALS9/MAPK1/PDE5A/TYK2/JAK3	7
BP	GO:0070509	calcium ion import	4/180	91/18800	0.0113865	0.0268101	0.0125427	LGALS3/SPHK2/CDK5/TRPV1	4
BP	GO:0090398	cellular senescence	4/180	91/18800	0.0113865	0.0268101	0.0125427	TP53/PRKCD/TERT/MAPK14	4
BP	GO:0008038	neuron recognition	3/180	49/18800	0.0115175	0.0269947	0.0126291	APP/CNR1/CDK5R1	3
BP	GO:0010862	positive regulation of pathway-restricted SMAD protein phosphorylation	3/180	49/18800	0.0115175	0.0269947	0.0126291	PPARG/ACVRL1/TGFB1	3
BP	GO:0022602	ovulation cycle process	3/180	49/18800	0.0115175	0.0269947	0.0126291	SRC/ESR1/NPY5R	3
BP	GO:0046850	regulation of bone remodeling	3/180	49/18800	0.0115175	0.0269947	0.0126291	SRC/PRKCA/ITGB3	3
BP	GO:0060043	regulation of cardiac muscle cell proliferation	3/180	49/18800	0.0115175	0.0269947	0.0126291	GLI1/MAPK14/PIM1	3
BP	GO:0060986	endocrine hormone secretion	3/180	49/18800	0.0115175	0.0269947	0.0126291	PPARG/AGTR1/HCAR2	3
BP	GO:0097300	programmed necrotic cell death	3/180	49/18800	0.0115175	0.0269947	0.0126291	TP53/TNF/BAX	3
BP	GO:1903793	positive regulation of anion transport	3/180	49/18800	0.0115175	0.0269947	0.0126291	ABCB1/ADORA2A/PTGES	3
BP	GO:0038061	NIK/NF-kappaB signaling	5/180	141/18800	0.0115693	0.0270853	0.0126715	EGFR/TNF/APP/LGALS9/NR3C2	5
BP	GO:0046546	development of primary male sexual characteristics	5/180	141/18800	0.0115693	0.0270853	0.0126715	ESR1/CYP1B1/AR/BAX/RARA	5
BP	GO:0009165	nucleotide biosynthetic process	7/180	255/18800	0.0115898	0.0271177	0.0126867	PARP1/SPHK2/ACACB/PPARA/TGFB1/VCP/IMPDH1	7
BP	GO:0009953	dorsal/ventral pattern formation	4/180	92/18800	0.0118171	0.0276025	0.0129134	ACVRL1/PRKACA/GLI1/GLI2	4
BP	GO:0060761	negative regulation of response to cytokine stimulus	4/180	92/18800	0.0118171	0.0276025	0.0129134	PPARG/NR1H2/NR1H3/PTPN2	4
BP	GO:1900407	regulation of cellular response to oxidative stress	4/180	92/18800	0.0118171	0.0276025	0.0129134	PARP1/TNF/HIF1A/ALOX5	4
BP	GO:0010212	response to ionizing radiation	5/180	142/18800	0.0119011	0.027767	0.0129904	MDM2/TP53/PARP1/MAPK14/BAX	5
BP	GO:0030183	B cell differentiation	5/180	142/18800	0.0119011	0.027767	0.0129904	TP53/IL2/BAX/PTPN2/JAK3	5
BP	GO:1901293	nucleoside phosphate biosynthetic process	7/180	257/18800	0.0120581	0.0281173	0.0131543	PARP1/SPHK2/ACACB/PPARA/TGFB1/VCP/IMPDH1	7
BP	GO:0032872	regulation of stress-activated MAPK cascade	6/180	198/18800	0.0121466	0.0282449	0.013214	EGFR/TNF/APP/XDH/MAPK1/PRMT1	6
BP	GO:0002269	leukocyte activation involved in inflammatory response	3/180	50/18800	0.0121679	0.0282449	0.013214	TNF/APP/TRPV1	3
BP	GO:0031281	positive regulation of cyclase activity	3/180	50/18800	0.0121679	0.0282449	0.013214	ADORA3/ADRB2/MAPK14	3
BP	GO:0046638	positive regulation of alpha-beta T cell differentiation	3/180	50/18800	0.0121679	0.0282449	0.013214	LGALS9/RARA/PRKCZ	3
BP	GO:0061178	regulation of insulin secretion involved in cellular response to glucose stimulus	3/180	50/18800	0.0121679	0.0282449	0.013214	HIF1A/PPARD/ADRA2A	3
BP	GO:0072523	purine-containing compound catabolic process	3/180	50/18800	0.0121679	0.0282449	0.013214	XDH/PDE10A/PDE5A	3
BP	GO:1903307	positive regulation of regulated secretory pathway	3/180	50/18800	0.0121679	0.0282449	0.013214	SPHK2/CDK5/CNR1	3
BP	GO:2000107	negative regulation of leukocyte apoptotic process	3/180	50/18800	0.0121679	0.0282449	0.013214	HIF1A/IL2/JAK3	3
BP	GO:0002275	myeloid cell activation involved in immune response	4/180	93/18800	0.0122582	0.0284063	0.0132895	SPHK2/LGALS9/PIK3CD/PIK3CG	4
BP	GO:0002793	positive regulation of peptide secretion	4/180	93/18800	0.0122582	0.0284063	0.0132895	HIF1A/PPARD/DRD2/ADORA1	4
BP	GO:0030516	regulation of axon extension	4/180	93/18800	0.0122582	0.0284063	0.0132895	CDK5/MAP2/CDK5R1/LIMK1	4
BP	GO:0198738	cell-cell signaling by wnt	10/180	454/18800	0.0122929	0.0284707	0.0133196	EGFR/SRC/OPRM1/APP/DRD2/TGFB1/VCP/GLI1/TERT/MAPK14	10
BP	GO:0090150	establishment of protein localization to membrane	7/180	259/18800	0.01254	0.0289152	0.0135276	EGFR/HSP90AA1/BRAF/CDK5/ADORA1/CDK5R1/BAX	7
BP	GO:0030177	positive regulation of Wnt signaling pathway	5/180	144/18800	0.012584	0.0289152	0.0135276	EGFR/SRC/TGFB1/VCP/TERT	5
BP	GO:0001696	gastric acid secretion	2/180	18/18800	0.0126116	0.0289152	0.0135276	TRPV1/HRH2	2
BP	GO:0002076	osteoblast development	2/180	18/18800	0.0126116	0.0289152	0.0135276	ACHE/GLI2	2
BP	GO:0006740	NADPH regeneration	2/180	18/18800	0.0126116	0.0289152	0.0135276	TP53/G6PD	2
BP	GO:0006977	DNA damage response, signal transduction by p53 class mediator resulting in cell cycle arrest	2/180	18/18800	0.0126116	0.0289152	0.0135276	MDM2/TP53	2
BP	GO:0021756	striatum development	2/180	18/18800	0.0126116	0.0289152	0.0135276	DRD2/RARB	2
BP	GO:0034433	steroid esterification	2/180	18/18800	0.0126116	0.0289152	0.0135276	AGTR1/SOAT1	2
BP	GO:0034434	sterol esterification	2/180	18/18800	0.0126116	0.0289152	0.0135276	AGTR1/SOAT1	2
BP	GO:0034435	cholesterol esterification	2/180	18/18800	0.0126116	0.0289152	0.0135276	AGTR1/SOAT1	2
BP	GO:0036499	PERK-mediated unfolded protein response	2/180	18/18800	0.0126116	0.0289152	0.0135276	PTPN1/PTPN2	2
BP	GO:0045722	positive regulation of gluconeogenesis	2/180	18/18800	0.0126116	0.0289152	0.0135276	PPARA/PTPN2	2
BP	GO:0050746	regulation of lipoprotein metabolic process	2/180	18/18800	0.0126116	0.0289152	0.0135276	ITGB3/ITGAV	2
BP	GO:0060438	trachea development	2/180	18/18800	0.0126116	0.0289152	0.0135276	MAPK1/RARA	2
BP	GO:0071318	cellular response to ATP	2/180	18/18800	0.0126116	0.0289152	0.0135276	PTGS2/TRPV1	2
BP	GO:0097284	hepatocyte apoptotic process	2/180	18/18800	0.0126116	0.0289152	0.0135276	PPARA/PIK3CG	2
BP	GO:1902548	negative regulation of cellular response to vascular endothelial growth factor stimulus	2/180	18/18800	0.0126116	0.0289152	0.0135276	XDH/PIK3CB	2
BP	GO:2000641	regulation of early endosome to late endosome transport	2/180	18/18800	0.0126116	0.0289152	0.0135276	SRC/MAPK1	2
BP	GO:0009409	response to cold	3/180	51/18800	0.012839	0.0292892	0.0137026	HSP90AA1/ADRB2/PRKACA	3
BP	GO:0043268	positive regulation of potassium ion transport	3/180	51/18800	0.012839	0.0292892	0.0137026	KCNH2/ADORA1/ADRA2A	3
BP	GO:0045332	phospholipid translocation	3/180	51/18800	0.012839	0.0292892	0.0137026	ABCB1/ABCC1/PRKCD	3
BP	GO:0045668	negative regulation of osteoblast differentiation	3/180	51/18800	0.012839	0.0292892	0.0137026	TNF/PPARG/RORB	3
BP	GO:0045778	positive regulation of ossification	3/180	51/18800	0.012839	0.0292892	0.0137026	TGFB1/ADRB2/ALOX5	3
BP	GO:0045912	negative regulation of carbohydrate metabolic process	3/180	51/18800	0.012839	0.0292892	0.0137026	TP53/PPARA/TGFB1	3
BP	GO:0050982	detection of mechanical stimulus	3/180	51/18800	0.012839	0.0292892	0.0137026	TNF/BACE1/HTR2A	3
BP	GO:0060688	regulation of morphogenesis of a branching structure	3/180	51/18800	0.012839	0.0292892	0.0137026	TNF/ESR1/AR	3
BP	GO:2000179	positive regulation of neural precursor cell proliferation	3/180	51/18800	0.012839	0.0292892	0.0137026	HIF1A/DRD2/GLI1	3
BP	GO:0006865	amino acid transport	5/180	145/18800	0.0129352	0.0294596	0.0137823	TNF/ADORA2A/ADORA1/NPY5R/TRPV1	5
BP	GO:0015748	organophosphate ester transport	5/180	145/18800	0.0129352	0.0294596	0.0137823	ABCB1/ABCC1/SLC29A1/PRKCD/CETP	5
BP	GO:0031333	negative regulation of protein-containing complex assembly	5/180	145/18800	0.0129352	0.0294596	0.0137823	OPRD1/SRC/PRKCD/MAP2/PRKCZ	5
BP	GO:0070302	regulation of stress-activated protein kinase signaling cascade	6/180	201/18800	0.0130036	0.0295989	0.0138474	EGFR/TNF/APP/XDH/MAPK1/PRMT1	6
BP	GO:0106106	cold-induced thermogenesis	5/180	146/18800	0.013293	0.0302242	0.01414	ACHE/ADRB2/FABP5/NR1H2/NR1H3	5
BP	GO:0120161	regulation of cold-induced thermogenesis	5/180	146/18800	0.013293	0.0302242	0.01414	ACHE/ADRB2/FABP5/NR1H2/NR1H3	5
BP	GO:0002686	negative regulation of leukocyte migration	3/180	52/18800	0.0135309	0.0306971	0.0143612	DPP4/ADORA1/CYP19A1	3
BP	GO:0038093	Fc receptor signaling pathway	3/180	52/18800	0.0135309	0.0306971	0.0143612	SRC/PRKCD/LIMK1	3
BP	GO:0070169	positive regulation of biomineral tissue development	3/180	52/18800	0.0135309	0.0306971	0.0143612	TGFB1/ADRB2/ALOX5	3
BP	GO:0097479	synaptic vesicle localization	3/180	52/18800	0.0135309	0.0306971	0.0143612	CDK5/DNM1/MAP2	3
BP	GO:0014020	primary neural tube formation	4/180	96/18800	0.013644	0.0309194	0.0144652	HIF1A/TGFB1/PRKACA/RARA	4
BP	GO:0051153	regulation of striated muscle cell differentiation	4/180	96/18800	0.013644	0.0309194	0.0144652	G6PD/PPARA/TGFB1/MAPK14	4
BP	GO:0002523	leukocyte migration involved in inflammatory response	2/180	19/18800	0.0140075	0.0315687	0.014769	TNF/ALOX5	2
BP	GO:0010544	negative regulation of platelet activation	2/180	19/18800	0.0140075	0.0315687	0.014769	PRKCD/F2	2
BP	GO:0010744	positive regulation of macrophage derived foam cell differentiation	2/180	19/18800	0.0140075	0.0315687	0.014769	AGTR1/PLA2G2A	2
BP	GO:0032634	interleukin-5 production	2/180	19/18800	0.0140075	0.0315687	0.014769	RARA/PRKCZ	2
BP	GO:0032674	regulation of interleukin-5 production	2/180	19/18800	0.0140075	0.0315687	0.014769	RARA/PRKCZ	2
BP	GO:0032930	positive regulation of superoxide anion generation	2/180	19/18800	0.0140075	0.0315687	0.014769	TGFB1/PRKCD	2
BP	GO:0060004	reflex	2/180	19/18800	0.0140075	0.0315687	0.014769	DRD3/ADRA1A	2
BP	GO:0071800	podosome assembly	2/180	19/18800	0.0140075	0.0315687	0.014769	SRC/TNF	2
BP	GO:0099590	neurotransmitter receptor internalization	2/180	19/18800	0.0140075	0.0315687	0.014769	DRD3/ITGB3	2
BP	GO:1901386	negative regulation of voltage-gated calcium channel activity	2/180	19/18800	0.0140075	0.0315687	0.014769	DRD2/DRD3	2
BP	GO:0010596	negative regulation of endothelial cell migration	4/180	97/18800	0.0141272	0.0317861	0.0148707	TNF/PPARG/ACVRL1/TGFB1	4
BP	GO:0032642	regulation of chemokine production	4/180	97/18800	0.0141272	0.0317861	0.0148707	TNF/HIF1A/APP/LGALS9	4
BP	GO:0032755	positive regulation of interleukin-6 production	4/180	97/18800	0.0141272	0.0317861	0.0148707	TNF/SPHK2/APP/LGALS9	4
BP	GO:0002931	response to ischemia	3/180	53/18800	0.0142437	0.0319783	0.0149606	TP53/ROCK2/PIK3CB	3
BP	GO:0043620	regulation of DNA-templated transcription in response to stress	3/180	53/18800	0.0142437	0.0319783	0.0149606	TP53/HIF1A/RPS6KA3	3
BP	GO:0110151	positive regulation of biomineralization	3/180	53/18800	0.0142437	0.0319783	0.0149606	TGFB1/ADRB2/ALOX5	3
BP	GO:1900087	positive regulation of G1/S transition of mitotic cell cycle	3/180	53/18800	0.0142437	0.0319783	0.0149606	MDM2/EGFR/TERT	3
BP	GO:0045165	cell fate commitment	7/180	266/18800	0.0143361	0.0321681	0.0150494	KDR/TP53/PPARG/AR/GLI2/RARA/CTSL	7
BP	GO:0007043	cell-cell junction assembly	5/180	149/18800	0.0144064	0.0323081	0.0151149	TNF/PRKCA/PRKACA/ROCK1/ROCK2	5
BP	GO:0090092	regulation of transmembrane receptor protein serine/threonine kinase signaling pathway	7/180	267/18800	0.014607	0.032718	0.0153067	KDR/TP53/PARP1/PPARG/PPARA/ACVRL1/TGFB1	7
BP	GO:0032602	chemokine production	4/180	98/18800	0.0146211	0.032718	0.0153067	TNF/HIF1A/APP/LGALS9	4
BP	GO:0034620	cellular response to unfolded protein	4/180	98/18800	0.0146211	0.032718	0.0153067	PTPN1/VCP/BAX/PTPN2	4
BP	GO:1904063	negative regulation of cation transmembrane transport	4/180	98/18800	0.0146211	0.032718	0.0153067	KCNH2/DRD2/DRD3/ADRA2A	4
BP	GO:0016331	morphogenesis of embryonic epithelium	5/180	150/18800	0.014791	0.0330802	0.0154761	HIF1A/TGFB1/PRKACA/AR/RARA	5
BP	GO:0071320	cellular response to cAMP	3/180	54/18800	0.0149775	0.0334792	0.0156628	CYP1B1/APP/PIK3CG	3
BP	GO:0006165	nucleoside diphosphate phosphorylation	4/180	99/18800	0.0151257	0.0337921	0.0158092	HIF1A/PPARA/APP/HTR2A	4
BP	GO:0036498	IRE1-mediated unfolded protein response	2/180	20/18800	0.0154669	0.0344044	0.0160956	PTPN1/BAX	2
BP	GO:0042953	lipoprotein transport	2/180	20/18800	0.0154669	0.0344044	0.0160956	PRKCB/PPARG	2
BP	GO:0045591	positive regulation of regulatory T cell differentiation	2/180	20/18800	0.0154669	0.0344044	0.0160956	IL2/LGALS9	2
BP	GO:0051004	regulation of lipoprotein lipase activity	2/180	20/18800	0.0154669	0.0344044	0.0160956	NR1H2/NR1H3	2
BP	GO:0060716	labyrinthine layer blood vessel development	2/180	20/18800	0.0154669	0.0344044	0.0160956	MAPK1/PLG	2
BP	GO:0061050	regulation of cell growth involved in cardiac muscle cell development	2/180	20/18800	0.0154669	0.0344044	0.0160956	G6PD/PPARA	2
BP	GO:0070233	negative regulation of T cell apoptotic process	2/180	20/18800	0.0154669	0.0344044	0.0160956	HIF1A/JAK3	2
BP	GO:1903421	regulation of synaptic vesicle recycling	2/180	20/18800	0.0154669	0.0344044	0.0160956	CDK5/ROCK1	2
BP	GO:0016052	carbohydrate catabolic process	5/180	152/18800	0.0155807	0.0346201	0.0161965	TP53/HIF1A/PPARA/APP/HTR2A	5
BP	GO:0035148	tube formation	5/180	152/18800	0.0155807	0.0346201	0.0161965	HIF1A/TGFB1/PRKACA/RARA/PIK3CD	5
BP	GO:0014013	regulation of gliogenesis	4/180	100/18800	0.0156413	0.0346796	0.0162244	TNF/TGFB1/DRD3/F2	4
BP	GO:0046939	nucleotide phosphorylation	4/180	100/18800	0.0156413	0.0346796	0.0162244	HIF1A/PPARA/APP/HTR2A	4
BP	GO:0098869	cellular oxidant detoxification	4/180	100/18800	0.0156413	0.0346796	0.0162244	PTGS2/PTGS1/PTGES/FABP1	4
BP	GO:1901992	positive regulation of mitotic cell cycle phase transition	4/180	100/18800	0.0156413	0.0346796	0.0162244	MDM2/EGFR/APP/TERT	4
BP	GO:0001954	positive regulation of cell-matrix adhesion	3/180	55/18800	0.0157323	0.0347874	0.0162748	KDR/ROCK1/PRKCZ	3
BP	GO:0002763	positive regulation of myeloid leukocyte differentiation	3/180	55/18800	0.0157323	0.0347874	0.0162748	TNF/PRKCA/TGFB1	3
BP	GO:0045620	negative regulation of lymphocyte differentiation	3/180	55/18800	0.0157323	0.0347874	0.0162748	IL2/PTPN2/JAK3	3
BP	GO:0048008	platelet-derived growth factor receptor signaling pathway	3/180	55/18800	0.0157323	0.0347874	0.0162748	SRC/PTPN1/PTPN2	3
BP	GO:1905517	macrophage migration	3/180	55/18800	0.0157323	0.0347874	0.0162748	LGALS3/MAPK1/CYP19A1	3
BP	GO:0017038	protein import	6/180	210/18800	0.0158277	0.0349795	0.0163647	TP53/HSP90AA1/PTGS2/TGFB1/PRKCD/MAPK14	6
BP	GO:0030111	regulation of Wnt signaling pathway	8/180	336/18800	0.0158588	0.0350294	0.016388	EGFR/SRC/APP/TGFB1/VCP/GLI1/TERT/MAPK14	8
BP	GO:0051147	regulation of muscle cell differentiation	5/180	153/18800	0.015986	0.0352913	0.0165105	MDM2/G6PD/PPARA/TGFB1/MAPK14	5
BP	GO:0051656	establishment of organelle localization	9/180	404/18800	0.0160509	0.0354156	0.0165687	HIF1A/SPHK2/CDK5/LGALS9/DNM1/MAP2/PIK3CD/PIK3CG/PRKCZ	9
BP	GO:1902882	regulation of response to oxidative stress	4/180	101/18800	0.0161678	0.0356543	0.0166804	PARP1/TNF/HIF1A/ALOX5	4
BP	GO:0021915	neural tube development	5/180	154/18800	0.0163982	0.0361042	0.0168908	HIF1A/TGFB1/PRKACA/GLI2/RARA	5
BP	GO:0048592	eye morphogenesis	5/180	154/18800	0.0163982	0.0361042	0.0168908	KDR/HIF1A/BAX/RARB/RORB	5
BP	GO:0097530	granulocyte migration	5/180	154/18800	0.0163982	0.0361042	0.0168908	LGALS3/DPP4/MAPK1/PIK3CD/PIK3CG	5
BP	GO:0001836	release of cytochrome c from mitochondria	3/180	56/18800	0.0165082	0.0362491	0.0169587	TP53/BAX/PLAUR	3
BP	GO:0010676	positive regulation of cellular carbohydrate metabolic process	3/180	56/18800	0.0165082	0.0362491	0.0169587	SRC/PPARA/PTPN2	3
BP	GO:0034204	lipid translocation	3/180	56/18800	0.0165082	0.0362491	0.0169587	ABCB1/ABCC1/PRKCD	3
BP	GO:0061756	leukocyte adhesion to vascular endothelial cell	3/180	56/18800	0.0165082	0.0362491	0.0169587	TNF/ALOX5/ROCK1	3
BP	GO:0099072	regulation of postsynaptic membrane neurotransmitter receptor levels	3/180	56/18800	0.0165082	0.0362491	0.0169587	DRD3/ITGB3/PRKCZ	3
BP	GO:0015914	phospholipid transport	4/180	102/18800	0.0167053	0.0366427	0.0171428	ABCB1/ABCC1/PRKCD/CETP	4
BP	GO:1902106	negative regulation of leukocyte differentiation	4/180	102/18800	0.0167053	0.0366427	0.0171428	IL2/RARA/PTPN2/JAK3	4
BP	GO:0002902	regulation of B cell apoptotic process	2/180	21/18800	0.0169885	0.036948	0.0172856	IL2/BAX	2
BP	GO:0003091	renal water homeostasis	2/180	21/18800	0.0169885	0.036948	0.0172856	PRKACA/AKR1B1	2
BP	GO:0007194	negative regulation of adenylate cyclase activity	2/180	21/18800	0.0169885	0.036948	0.0172856	DRD2/DRD3	2
BP	GO:0019370	leukotriene biosynthetic process	2/180	21/18800	0.0169885	0.036948	0.0172856	LTA4H/ALOX5	2
BP	GO:0032098	regulation of appetite	2/180	21/18800	0.0169885	0.036948	0.0172856	OPRM1/PPARA	2
BP	GO:0035020	regulation of Rac protein signal transduction	2/180	21/18800	0.0169885	0.036948	0.0172856	PIK3CB/PIK3CG	2
BP	GO:0043371	negative regulation of CD4-positive, alpha-beta T cell differentiation	2/180	21/18800	0.0169885	0.036948	0.0172856	IL2/JAK3	2
BP	GO:0044872	lipoprotein localization	2/180	21/18800	0.0169885	0.036948	0.0172856	PRKCB/PPARG	2
BP	GO:0046716	muscle cell cellular homeostasis	2/180	21/18800	0.0169885	0.036948	0.0172856	HIF1A/PLG	2
BP	GO:0051767	nitric-oxide synthase biosynthetic process	2/180	21/18800	0.0169885	0.036948	0.0172856	KDR/JAK3	2
BP	GO:0051769	regulation of nitric-oxide synthase biosynthetic process	2/180	21/18800	0.0169885	0.036948	0.0172856	KDR/JAK3	2
BP	GO:0071404	cellular response to low-density lipoprotein particle stimulus	2/180	21/18800	0.0169885	0.036948	0.0172856	PPARG/SREBF2	2
BP	GO:0071636	positive regulation of transforming growth factor beta production	2/180	21/18800	0.0169885	0.036948	0.0172856	PTGS2/LGALS9	2
BP	GO:0090280	positive regulation of calcium ion import	2/180	21/18800	0.0169885	0.036948	0.0172856	LGALS3/SPHK2	2
BP	GO:1900543	negative regulation of purine nucleotide metabolic process	2/180	21/18800	0.0169885	0.036948	0.0172856	PARP1/PPARA	2
BP	GO:2000178	negative regulation of neural precursor cell proliferation	2/180	21/18800	0.0169885	0.036948	0.0172856	SLC6A4/TP53	2
BP	GO:0006641	triglyceride metabolic process	4/180	103/18800	0.0172539	0.0374458	0.0175185	CETP/PIK3CG/NR1H2/NR1H3	4
BP	GO:0009135	purine nucleoside diphosphate metabolic process	4/180	103/18800	0.0172539	0.0374458	0.0175185	HIF1A/PPARA/APP/HTR2A	4
BP	GO:0009179	purine ribonucleoside diphosphate metabolic process	4/180	103/18800	0.0172539	0.0374458	0.0175185	HIF1A/PPARA/APP/HTR2A	4
BP	GO:0042102	positive regulation of T cell proliferation	4/180	103/18800	0.0172539	0.0374458	0.0175185	IL2/LGALS9/TYK2/JAK3	4
BP	GO:0043551	regulation of phosphatidylinositol 3-kinase activity	3/180	57/18800	0.0173052	0.0375175	0.017552	SRC/TGFB1/FLT1	3
BP	GO:0060350	endochondral bone morphogenesis	3/180	57/18800	0.0173052	0.0375175	0.017552	RARA/MMP13/RARB	3
BP	GO:0001841	neural tube formation	4/180	104/18800	0.0178136	0.0385993	0.0180581	HIF1A/TGFB1/PRKACA/RARA	4
BP	GO:0043488	regulation of mRNA stability	5/180	158/18800	0.0181177	0.039126	0.0183045	PRKCA/PRKCD/ROCK1/MAPK14/ROCK2	5
BP	GO:0070665	positive regulation of leukocyte proliferation	5/180	158/18800	0.0181177	0.039126	0.0183045	IL2/LGALS9/MAPK1/TYK2/JAK3	5
BP	GO:0002090	regulation of receptor internalization	3/180	58/18800	0.0181234	0.039126	0.0183045	DRD2/DRD3/ITGB3	3
BP	GO:0006611	protein export from nucleus	3/180	58/18800	0.0181234	0.039126	0.0183045	CDK5/TGFB1/PRKACA	3
BP	GO:0045604	regulation of epidermal cell differentiation	3/180	58/18800	0.0181234	0.039126	0.0183045	ROCK1/ROCK2/CYP27B1	3
BP	GO:0050732	negative regulation of peptidyl-tyrosine phosphorylation	3/180	58/18800	0.0181234	0.039126	0.0183045	PRKCD/PRKCZ/PTPN2	3
BP	GO:0060038	cardiac muscle cell proliferation	3/180	58/18800	0.0181234	0.039126	0.0183045	GLI1/MAPK14/PIM1	3
BP	GO:0006606	protein import into nucleus	5/180	159/18800	0.0185655	0.0396751	0.0185615	TP53/PTGS2/TGFB1/PRKCD/MAPK14	5
BP	GO:0006907	pinocytosis	2/180	22/18800	0.0185711	0.0396751	0.0185615	NR1H2/NR1H3	2
BP	GO:0007413	axonal fasciculation	2/180	22/18800	0.0185711	0.0396751	0.0185615	CNR1/CDK5R1	2
BP	GO:0007620	copulation	2/180	22/18800	0.0185711	0.0396751	0.0185615	SLC6A4/CNR1	2
BP	GO:0010866	regulation of triglyceride biosynthetic process	2/180	22/18800	0.0185711	0.0396751	0.0185615	NR1H2/NR1H3	2
BP	GO:0016137	glycoside metabolic process	2/180	22/18800	0.0185711	0.0396751	0.0185615	AKR1B1/AKR1C2	2
BP	GO:0032928	regulation of superoxide anion generation	2/180	22/18800	0.0185711	0.0396751	0.0185615	TGFB1/PRKCD	2
BP	GO:0035235	ionotropic glutamate receptor signaling pathway	2/180	22/18800	0.0185711	0.0396751	0.0185615	APP/CDK5R1	2
BP	GO:0035584	calcium-mediated signaling using intracellular calcium source	2/180	22/18800	0.0185711	0.0396751	0.0185615	KDR/PRKACA	2
BP	GO:0045624	positive regulation of T-helper cell differentiation	2/180	22/18800	0.0185711	0.0396751	0.0185615	RARA/PRKCZ	2
BP	GO:0045980	negative regulation of nucleotide metabolic process	2/180	22/18800	0.0185711	0.0396751	0.0185615	PARP1/PPARA	2
BP	GO:0046628	positive regulation of insulin receptor signaling pathway	2/180	22/18800	0.0185711	0.0396751	0.0185615	SRC/PRKCZ	2
BP	GO:0046885	regulation of hormone biosynthetic process	2/180	22/18800	0.0185711	0.0396751	0.0185615	HIF1A/CYP27B1	2
BP	GO:0072574	hepatocyte proliferation	2/180	22/18800	0.0185711	0.0396751	0.0185615	TNF/GLI1	2
BP	GO:0072575	epithelial cell proliferation involved in liver morphogenesis	2/180	22/18800	0.0185711	0.0396751	0.0185615	TNF/GLI1	2
BP	GO:0106030	neuron projection fasciculation	2/180	22/18800	0.0185711	0.0396751	0.0185615	CNR1/CDK5R1	2
BP	GO:0140467	integrated stress response signaling	2/180	22/18800	0.0185711	0.0396751	0.0185615	PTPN1/PTPN2	2
BP	GO:1902644	tertiary alcohol metabolic process	2/180	22/18800	0.0185711	0.0396751	0.0185615	AKR1B1/AKR1C2	2
BP	GO:1990806	ligand-gated ion channel signaling pathway	2/180	22/18800	0.0185711	0.0396751	0.0185615	APP/CDK5R1	2
BP	GO:2000310	regulation of NMDA receptor activity	2/180	22/18800	0.0185711	0.0396751	0.0185615	OPRM1/APP	2
BP	GO:0035773	insulin secretion involved in cellular response to glucose stimulus	3/180	59/18800	0.0189628	0.0403941	0.0188978	HIF1A/PPARD/ADRA2A	3
BP	GO:0045599	negative regulation of fat cell differentiation	3/180	59/18800	0.0189628	0.0403941	0.0188978	TNF/TGFB1/RORA	3
BP	GO:0046686	response to cadmium ion	3/180	59/18800	0.0189628	0.0403941	0.0188978	EGFR/MAPK1/TERT	3
BP	GO:0006090	pyruvate metabolic process	4/180	106/18800	0.0189667	0.0403941	0.0188978	HIF1A/PPARA/APP/HTR2A	4
BP	GO:0030593	neutrophil chemotaxis	4/180	106/18800	0.0189667	0.0403941	0.0188978	LGALS3/DPP4/PIK3CD/PIK3CG	4
BP	GO:1903707	negative regulation of hemopoiesis	4/180	106/18800	0.0189667	0.0403941	0.0188978	IL2/RARA/PTPN2/JAK3	4
BP	GO:0009267	cellular response to starvation	5/180	160/18800	0.0190205	0.0404666	0.0189317	TP53/SREBF2/PPARA/MAPK1/ASNS	5
BP	GO:0035966	response to topologically incorrect protein	5/180	160/18800	0.0190205	0.0404666	0.0189317	HSP90AA1/PTPN1/VCP/BAX/PTPN2	5
BP	GO:0030038	contractile actin filament bundle assembly	4/180	107/18800	0.0195602	0.0415718	0.0194488	SRC/ROCK1/ROCK2/LIMK1	4
BP	GO:0043149	stress fiber assembly	4/180	107/18800	0.0195602	0.0415718	0.0194488	SRC/ROCK1/ROCK2/LIMK1	4
BP	GO:0046324	regulation of glucose import	3/180	60/18800	0.0198235	0.0420225	0.0196597	TNF/TERT/MAPK14	3
BP	GO:0046888	negative regulation of hormone secretion	3/180	60/18800	0.0198235	0.0420225	0.0196597	DRD2/ADORA1/ADRA2A	3
BP	GO:0051205	protein insertion into membrane	3/180	60/18800	0.0198235	0.0420225	0.0196597	EGFR/HSP90AA1/BAX	3
BP	GO:1903078	positive regulation of protein localization to plasma membrane	3/180	60/18800	0.0198235	0.0420225	0.0196597	LGALS3/EGFR/TNF	3
BP	GO:1903670	regulation of sprouting angiogenesis	3/180	60/18800	0.0198235	0.0420225	0.0196597	ALOX5/PIK3CB/JAK1	3
BP	GO:0032200	telomere organization	5/180	162/18800	0.0199524	0.042274	0.0197773	HSP90AA1/PARP1/SRC/MAPK1/TERT	5
BP	GO:0061387	regulation of extent of cell growth	4/180	108/18800	0.0201651	0.0424861	0.0198765	CDK5/MAP2/CDK5R1/LIMK1	4
BP	GO:0002689	negative regulation of leukocyte chemotaxis	2/180	23/18800	0.0202134	0.0424861	0.0198765	DPP4/CYP19A1	2
BP	GO:0008211	glucocorticoid metabolic process	2/180	23/18800	0.0202134	0.0424861	0.0198765	CYP17A1/SERPINA6	2
BP	GO:0010155	regulation of proton transport	2/180	23/18800	0.0202134	0.0424861	0.0198765	SPHK2/DRD3	2
BP	GO:0010640	regulation of platelet-derived growth factor receptor signaling pathway	2/180	23/18800	0.0202134	0.0424861	0.0198765	SRC/PTPN2	2
BP	GO:0014821	phasic smooth muscle contraction	2/180	23/18800	0.0202134	0.0424861	0.0198765	DRD2/HTR2B	2
BP	GO:0032042	mitochondrial DNA metabolic process	2/180	23/18800	0.0202134	0.0424861	0.0198765	TP53/PARP1	2
BP	GO:0045663	positive regulation of myoblast differentiation	2/180	23/18800	0.0202134	0.0424861	0.0198765	IGFBP3/MAPK14	2
BP	GO:0046641	positive regulation of alpha-beta T cell proliferation	2/180	23/18800	0.0202134	0.0424861	0.0198765	LGALS9/TYK2	2
BP	GO:0048169	regulation of long-term neuronal synaptic plasticity	2/180	23/18800	0.0202134	0.0424861	0.0198765	APP/DRD2	2
BP	GO:0060575	intestinal epithelial cell differentiation	2/180	23/18800	0.0202134	0.0424861	0.0198765	SRC/HIF1A	2
BP	GO:0072576	liver morphogenesis	2/180	23/18800	0.0202134	0.0424861	0.0198765	TNF/GLI1	2
BP	GO:0090208	positive regulation of triglyceride metabolic process	2/180	23/18800	0.0202134	0.0424861	0.0198765	NR1H2/NR1H3	2
BP	GO:0097164	ammonium ion metabolic process	2/180	23/18800	0.0202134	0.0424861	0.0198765	HTR1A/BCHE	2
BP	GO:2000114	regulation of establishment of cell polarity	2/180	23/18800	0.0202134	0.0424861	0.0198765	ROCK1/ROCK2	2
BP	GO:0050769	positive regulation of neurogenesis	6/180	222/18800	0.0202182	0.0424861	0.0198765	OPRM1/TNF/HIF1A/DRD2/TGFB1/LIMK1	6
BP	GO:0030307	positive regulation of cell growth	5/180	163/18800	0.0204294	0.0428861	0.0200637	EGFR/IL2/F2/RPS6KA3/LIMK1	5
BP	GO:0051170	import into nucleus	5/180	163/18800	0.0204294	0.0428861	0.0200637	TP53/PTGS2/TGFB1/PRKCD/MAPK14	5
BP	GO:0007405	neuroblast proliferation	3/180	61/18800	0.0207054	0.0433768	0.0202932	TP53/HIF1A/DRD2	3
BP	GO:0048488	synaptic vesicle endocytosis	3/180	61/18800	0.0207054	0.0433768	0.0202932	CDK5/DNM1/ROCK1	3
BP	GO:0140238	presynaptic endocytosis	3/180	61/18800	0.0207054	0.0433768	0.0202932	CDK5/DNM1/ROCK1	3
BP	GO:1904356	regulation of telomere maintenance via telomere lengthening	3/180	61/18800	0.0207054	0.0433768	0.0202932	PARP1/SRC/MAPK1	3
BP	GO:0090263	positive regulation of canonical Wnt signaling pathway	4/180	109/18800	0.0207814	0.0435136	0.0203573	EGFR/SRC/TGFB1/VCP	4
BP	GO:0046661	male sex differentiation	5/180	164/18800	0.0209138	0.0437686	0.0204765	ESR1/CYP1B1/AR/BAX/RARA	5
BP	GO:0002062	chondrocyte differentiation	4/180	110/18800	0.0214091	0.0447596	0.0209402	ACVRL1/TGFB1/MAPK14/RARB	4
BP	GO:0002824	positive regulation of adaptive immune response based on somatic recombination of immune receptors built from immunoglobulin superfamily domains	4/180	110/18800	0.0214091	0.0447596	0.0209402	TNF/TGFB1/IL2/PRKCZ	4
BP	GO:0002712	regulation of B cell mediated immunity	3/180	62/18800	0.0216086	0.045039	0.0210709	TNF/TGFB1/IL2	3
BP	GO:0002889	regulation of immunoglobulin mediated immune response	3/180	62/18800	0.0216086	0.045039	0.0210709	TNF/TGFB1/IL2	3
BP	GO:0032731	positive regulation of interleukin-1 beta production	3/180	62/18800	0.0216086	0.045039	0.0210709	TNF/APP/LGALS9	3
BP	GO:0032757	positive regulation of interleukin-8 production	3/180	62/18800	0.0216086	0.045039	0.0210709	TNF/LGALS9/SERPINE1	3
BP	GO:0060393	regulation of pathway-restricted SMAD protein phosphorylation	3/180	62/18800	0.0216086	0.045039	0.0210709	PPARG/ACVRL1/TGFB1	3
BP	GO:0097035	regulation of membrane lipid distribution	3/180	62/18800	0.0216086	0.045039	0.0210709	ABCB1/ABCC1/PRKCD	3
BP	GO:0002052	positive regulation of neuroblast proliferation	2/180	24/18800	0.021914	0.0452845	0.0211857	HIF1A/DRD2	2
BP	GO:0002082	regulation of oxidative phosphorylation	2/180	24/18800	0.021914	0.0452845	0.0211857	TNF/VCP	2
BP	GO:0019835	cytolysis	2/180	24/18800	0.021914	0.0452845	0.0211857	TGFB1/PLA2G2A	2
BP	GO:0021544	subpallium development	2/180	24/18800	0.021914	0.0452845	0.0211857	DRD2/RARB	2
BP	GO:0021801	cerebral cortex radial glia-guided migration	2/180	24/18800	0.021914	0.0452845	0.0211857	CDK5/CDK5R1	2
BP	GO:0022030	telencephalon glial cell migration	2/180	24/18800	0.021914	0.0452845	0.0211857	CDK5/CDK5R1	2
BP	GO:0031280	negative regulation of cyclase activity	2/180	24/18800	0.021914	0.0452845	0.0211857	DRD2/DRD3	2
BP	GO:0032740	positive regulation of interleukin-17 production	2/180	24/18800	0.021914	0.0452845	0.0211857	TGFB1/IL2	2
BP	GO:0035162	embryonic hemopoiesis	2/180	24/18800	0.021914	0.0452845	0.0211857	KDR/HIF1A	2
BP	GO:0035994	response to muscle stretch	2/180	24/18800	0.021914	0.0452845	0.0211857	PIK3CA/MAPK14	2
BP	GO:0036003	positive regulation of transcription from RNA polymerase II promoter in response to stress	2/180	24/18800	0.021914	0.0452845	0.0211857	TP53/HIF1A	2
BP	GO:0043567	regulation of insulin-like growth factor receptor signaling pathway	2/180	24/18800	0.021914	0.0452845	0.0211857	AR/IGFBP3	2
BP	GO:0051156	glucose 6-phosphate metabolic process	2/180	24/18800	0.021914	0.0452845	0.0211857	TP53/G6PD	2
BP	GO:1901522	positive regulation of transcription from RNA polymerase II promoter involved in cellular response to chemical stimulus	2/180	24/18800	0.021914	0.0452845	0.0211857	TP53/HIF1A	2
BP	GO:1904996	positive regulation of leukocyte adhesion to vascular endothelial cell	2/180	24/18800	0.021914	0.0452845	0.0211857	TNF/ALOX5	2
BP	GO:2000209	regulation of anoikis	2/180	24/18800	0.021914	0.0452845	0.0211857	SRC/PIK3CA	2
BP	GO:2000679	positive regulation of transcription regulatory region DNA binding	2/180	24/18800	0.021914	0.0452845	0.0211857	PARP1/TGFB1	2
BP	GO:0032613	interleukin-10 production	3/180	63/18800	0.0225332	0.046447	0.0217296	LGALS9/PRKCZ/JAK3	3
BP	GO:0032615	interleukin-12 production	3/180	63/18800	0.0225332	0.046447	0.0217296	LGALS9/MAPK14/JAK3	3
BP	GO:0032653	regulation of interleukin-10 production	3/180	63/18800	0.0225332	0.046447	0.0217296	LGALS9/PRKCZ/JAK3	3
BP	GO:0032655	regulation of interleukin-12 production	3/180	63/18800	0.0225332	0.046447	0.0217296	LGALS9/MAPK14/JAK3	3
BP	GO:0046173	polyol biosynthetic process	3/180	63/18800	0.0225332	0.046447	0.0217296	CYP3A4/SPHK2/CYP27B1	3
BP	GO:0009185	ribonucleoside diphosphate metabolic process	4/180	112/18800	0.0226993	0.0467425	0.0218678	HIF1A/PPARA/APP/HTR2A	4
BP	GO:0010633	negative regulation of epithelial cell migration	4/180	112/18800	0.0226993	0.0467425	0.0218678	TNF/PPARG/ACVRL1/TGFB1	4
BP	GO:0072594	establishment of protein localization to organelle	9/180	431/18800	0.0232803	0.0479149	0.0224163	TP53/HSP90AA1/PTGS2/SREBF2/TGFB1/PRKCD/TERT/MAPK14/BAX	9
BP	GO:0001885	endothelial cell development	3/180	64/18800	0.023479	0.0482367	0.0225669	TNF/ROCK1/ROCK2	3
BP	GO:0048857	neural nucleus development	3/180	64/18800	0.023479	0.0482367	0.0225669	G6PD/MAOB/CDK5R1	3
BP	GO:0050771	negative regulation of axonogenesis	3/180	64/18800	0.023479	0.0482367	0.0225669	CDK5/MAP2/CDK5R1	3
BP	GO:0050670	regulation of lymphocyte proliferation	6/180	230/18800	0.0235664	0.0482367	0.0225669	LGALS3/IL2/LGALS9/PDE5A/TYK2/JAK3	6
BP	GO:0003071	renal system process involved in regulation of systemic arterial blood pressure	2/180	25/18800	0.0236717	0.0482367	0.0225669	ADORA1/AGTR1	2
[truncated: 840 more rows]
