# Supplementary material for: Decoding the therapeutic potential mechanism of Cornus officinalis in Parkinson’s disease: a network pharmacology insight
Source: Front Pharmacol. 2025 Dec 1;16:1714796. doi: 10.3389/fphar.2025.1714796 (PMC12702959; doi:10.3389/fphar.2025.1714796)
Supplement: Supplementary file 1 [file Supplementaryfile1.zip › Table S4 - Reactome Pathway Significantly Enriched.xlsx]

## Sheet: enrichment.RCTM
#term ID	term description	observed gene count	background gene count	strength	signal	false discovery rate	matching proteins in your network (IDs)	matching proteins in your network (labels)
HSA-6785807	Interleukin-4 and Interleukin-13 signaling	5	107	2.01	2.87	1.53e-06	9606.ENSP00000269305,9606.ENSP00000335153,9606.ENSP00000356438,9606.ENSP00000398698,9606.ENSP00000437955	TP53,HSP90AA1,PTGS2,TNF,HIF1A
HSA-9009391	Extra-nuclear estrogen signaling	4	75	2.07	2.34	3.39e-05	9606.ENSP00000275493,9606.ENSP00000335153,9606.ENSP00000362680,9606.ENSP00000405330	EGFR,HSP90AA1,SRC,ESR1
HSA-1257604	PIP3 activates AKT signaling	5	266	1.61	1.87	4.34e-05	9606.ENSP00000269305,9606.ENSP00000275493,9606.ENSP00000287820,9606.ENSP00000362680,9606.ENSP00000405330	TP53,EGFR,PPARG,SRC,ESR1
HSA-1280215	Cytokine Signaling in Immune system	6	706	1.27	1.36	7.61e-05	9606.ENSP00000269305,9606.ENSP00000335153,9606.ENSP00000356438,9606.ENSP00000362680,9606.ENSP00000398698,9606.ENSP00000437955	TP53,HSP90AA1,PTGS2,SRC,TNF,HIF1A
HSA-162582	Signal Transduction	8	2540	0.84	0.74	0.00023	9606.ENSP00000269305,9606.ENSP00000275493,9606.ENSP00000287820,9606.ENSP00000335153,9606.ENSP00000362680,9606.ENSP00000398698,9606.ENSP00000405330,9606.ENSP00000437955	TP53,EGFR,PPARG,HSP90AA1,SRC,TNF,ESR1,HIF1A
HSA-1227986	Signaling by ERBB2	3	50	2.12	1.86	0.00039	9606.ENSP00000275493,9606.ENSP00000335153,9606.ENSP00000362680	EGFR,HSP90AA1,SRC
HSA-9006934	Signaling by Receptor Tyrosine Kinases	5	521	1.32	1.27	0.00039	9606.ENSP00000275493,9606.ENSP00000335153,9606.ENSP00000362680,9606.ENSP00000405330,9606.ENSP00000437955	EGFR,HSP90AA1,SRC,ESR1,HIF1A
HSA-1236394	Signaling by ERBB4	3	58	2.05	1.78	0.00049	9606.ENSP00000275493,9606.ENSP00000362680,9606.ENSP00000405330	EGFR,SRC,ESR1
HSA-2219530	Constitutive Signaling by Aberrant PI3K in Cancer	3	78	1.93	1.6	0.00091	9606.ENSP00000275493,9606.ENSP00000362680,9606.ENSP00000405330	EGFR,SRC,ESR1
HSA-8857538	PTK6 promotes HIF1A stabilization	2	6	2.86	1.78	0.00091	9606.ENSP00000275493,9606.ENSP00000437955	EGFR,HIF1A
HSA-6811558	PI5P, PP2A and IER3 Regulate PI3K/AKT Signaling	3	106	1.79	1.4	0.0019	9606.ENSP00000275493,9606.ENSP00000362680,9606.ENSP00000405330	EGFR,SRC,ESR1
HSA-74160	Gene expression (Transcription)	6	1476	0.95	0.77	0.0019	9606.ENSP00000269305,9606.ENSP00000275493,9606.ENSP00000287820,9606.ENSP00000335153,9606.ENSP00000362680,9606.ENSP00000405330	TP53,EGFR,PPARG,HSP90AA1,SRC,ESR1
HSA-8866910	TFAP2 (AP-2) family regulates transcription of growth factors and their receptors	2	12	2.56	1.55	0.0021	9606.ENSP00000275493,9606.ENSP00000405330	EGFR,ESR1
HSA-5637810	Constitutive Signaling by EGFRvIII	2	15	2.47	1.47	0.0029	9606.ENSP00000275493,9606.ENSP00000335153	EGFR,HSP90AA1
HSA-5663202	Diseases of signal transduction by growth factor receptors and second messengers	4	430	1.31	1.04	0.0029	9606.ENSP00000275493,9606.ENSP00000335153,9606.ENSP00000362680,9606.ENSP00000405330	EGFR,HSP90AA1,SRC,ESR1
HSA-9665348	Signaling by ERBB2 ECD mutants	2	16	2.44	1.46	0.0029	9606.ENSP00000275493,9606.ENSP00000335153	EGFR,HSP90AA1
HSA-180292	GAB1 signalosome	2	17	2.41	1.45	0.003	9606.ENSP00000275493,9606.ENSP00000362680	EGFR,SRC
HSA-1236382	Constitutive Signaling by Ligand-Responsive EGFR Cancer Variants	2	19	2.36	1.41	0.0035	9606.ENSP00000275493,9606.ENSP00000335153	EGFR,HSP90AA1
HSA-3108232	SUMO E3 ligases SUMOylate target proteins	3	166	1.6	1.16	0.0042	9606.ENSP00000269305,9606.ENSP00000287820,9606.ENSP00000405330	TP53,PPARG,ESR1
HSA-9665686	Signaling by ERBB2 TMD/JMD mutants	2	22	2.3	1.36	0.0042	9606.ENSP00000275493,9606.ENSP00000335153	EGFR,HSP90AA1
HSA-1266738	Developmental Biology	5	1108	0.99	0.75	0.0045	9606.ENSP00000275493,9606.ENSP00000287820,9606.ENSP00000335153,9606.ENSP00000362680,9606.ENSP00000398698	EGFR,PPARG,HSP90AA1,SRC,TNF
HSA-9664565	Signaling by ERBB2 KD Mutants	2	25	2.24	1.32	0.0048	9606.ENSP00000275493,9606.ENSP00000335153	EGFR,HSP90AA1
HSA-201556	Signaling by ALK	2	27	2.21	1.31	0.0049	9606.ENSP00000362680,9606.ENSP00000437955	SRC,HIF1A
HSA-4090294	SUMOylation of intracellular receptors	2	28	2.19	1.3	0.0051	9606.ENSP00000287820,9606.ENSP00000405330	PPARG,ESR1
HSA-8863795	Downregulation of ERBB2 signaling	2	29	2.18	1.29	0.0053	9606.ENSP00000275493,9606.ENSP00000335153	EGFR,HSP90AA1
HSA-157118	Signaling by NOTCH	3	204	1.51	1.07	0.0055	9606.ENSP00000269305,9606.ENSP00000275493,9606.ENSP00000437955	TP53,EGFR,HIF1A
HSA-212436	Generic Transcription Pathway	5	1215	0.95	0.7	0.0055	9606.ENSP00000269305,9606.ENSP00000275493,9606.ENSP00000287820,9606.ENSP00000362680,9606.ENSP00000405330	TP53,EGFR,PPARG,SRC,ESR1
HSA-1251985	Nuclear signaling by ERBB4	2	32	2.14	1.25	0.0059	9606.ENSP00000362680,9606.ENSP00000405330	SRC,ESR1
HSA-5689896	Ovarian tumor domain proteases	2	39	2.05	1.17	0.008	9606.ENSP00000269305,9606.ENSP00000405330	TP53,ESR1
HSA-6783783	Interleukin-10 signaling	2	45	1.99	1.1	0.0103	9606.ENSP00000356438,9606.ENSP00000398698	PTGS2,TNF
HSA-5688426	Deubiquitination	3	280	1.37	0.88	0.0117	9606.ENSP00000269305,9606.ENSP00000405330,9606.ENSP00000437955	TP53,ESR1,HIF1A
HSA-383280	Nuclear Receptor transcription pathway	2	52	1.93	1.04	0.0127	9606.ENSP00000287820,9606.ENSP00000405330	PPARG,ESR1
HSA-5218859	Regulated Necrosis	2	58	1.88	1	0.0148	9606.ENSP00000269305,9606.ENSP00000335153	TP53,HSP90AA1
HSA-8943724	Regulation of PTEN gene transcription	2	60	1.86	0.99	0.0155	9606.ENSP00000269305,9606.ENSP00000287820	TP53,PPARG
HSA-1643685	Disease	5	1702	0.81	0.52	0.0199	9606.ENSP00000269305,9606.ENSP00000275493,9606.ENSP00000335153,9606.ENSP00000362680,9606.ENSP00000405330	TP53,EGFR,HSP90AA1,SRC,ESR1
HSA-8852276	The role of GTSE1 in G2/M progression after G2 checkpoint	2	77	1.75	0.87	0.0242	9606.ENSP00000269305,9606.ENSP00000335153	TP53,HSP90AA1
HSA-9663891	Selective autophagy	2	80	1.74	0.86	0.0255	9606.ENSP00000335153,9606.ENSP00000362680	HSP90AA1,SRC
HSA-381340	Transcriptional regulation of white adipocyte differentiation	2	84	1.72	0.84	0.0276	9606.ENSP00000287820,9606.ENSP00000398698	PPARG,TNF
HSA-2029480	Fcgamma receptor (FCGR) dependent phagocytosis	2	89	1.69	0.81	0.0303	9606.ENSP00000335153,9606.ENSP00000362680	HSP90AA1,SRC
HSA-8878159	Transcriptional regulation by RUNX3	2	94	1.67	0.79	0.0331	9606.ENSP00000269305,9606.ENSP00000362680	TP53,SRC
HSA-4420097	VEGFA-VEGFR2 Pathway	2	96	1.66	0.78	0.0339	9606.ENSP00000335153,9606.ENSP00000362680	HSP90AA1,SRC
HSA-373760	L1CAM interactions	2	120	1.56	0.69	0.0498	9606.ENSP00000275493,9606.ENSP00000362680	EGFR,SRC
HSA-8878166	Transcriptional regulation by RUNX2	2	119	1.57	0.69	0.0498	9606.ENSP00000362680,9606.ENSP00000405330	SRC,ESR1
HSA-9018519	Estrogen-dependent gene expression	2	119	1.57	0.69	0.0498	9606.ENSP00000335153,9606.ENSP00000405330	HSP90AA1,ESR1
